# Supplementary material for: Chromatin Profiling of the Repetitive and Nonrepetitive Genomes of the Human Fungal Pathogen Candida albicans
Source: mBio. 2019 Jul 23;10(4):e01376-19. doi: 10.1128/mBio.01376-19 (PMC6650553; doi:10.1128/mBio.01376-19)
Supplement: DATA SET S1 [file mBio.01376-19-sd001.xlsx]

## Sheet: Key
Dataset S1
Sheet			Key
A. WT H3K4me3 vs H4 ChIP-seq			Chr	Chromosome, according to assembly 22 of the C. albicans genome.
B. WT H3K9Ac vs H4 ChIP-seq			Start	Start coordinates of feature.
C. WT H4K16Ac vs H4 ChIP-seq			End	End coordinates of feature.
D. WT H2AS129p vs H4 ChIP-seq			Name	Name of region tested.
E. WT H3 vs H4 ChIP-seq			log2FC	Log2 fold change in enrichment vs histone H4.
			adj. p-value	Adjusted p-value as determined by DESeq2.
Sheet			Key
F. sir2 vs WT H3K9Ac ChIP-seq			Chr	Chromosome, according to assembly 22 of the C. albicans genome.
G. sir2 vs WT H4K16Ac ChIP-seq			Start	Start coordinates of feature.
H. set1 vs WT H3K4me3 ChIP-seq			End	End coordinates of feature.
			Name	Name of region tested.
			log2FC	Log2 fold change in enrichment vs histone H4.
			p-value	P-value as determined by two sample t-test.
Sheet			Key
I. sir2 vs WT RNA-seq			Chr	Chromosome, according to assembly 22 of the C. albicans genome.
J. set1 vs WT RNA-seq			Start	Start coordinates of feature.
			End	End coordinates of feature.
			Strand	Location of the sense transcript, on either the Watson (+) or Crick (-) strand.
			TranscriptID	Name of transcript tested, according to assembly 22 of the C. albicans genome.
			log2FC	Log2 fold change in enrichment vs histone H4.
			adj. p-value	P-value as determined by two sample t-test.

## Sheet: A. WT H3K4me3 vs H4 ChIP-seq
Chr	Start	End	Name	log2FC	adj. p-value
Ca22chr3A_C_albicans_SC5314	1152875	1154286	K4-enriched-5667	2.03365	1.2945e-32
Ca22chr1A_C_albicans_SC5314	1964435	1967251	K4-enriched-2791	1.89334	3.04554e-30
Ca22chr5A_C_albicans_SC5314	383360	385276	K4-enriched-6369	1.96615	3.04554e-30
Ca22chr6A_C_albicans_SC5314	897990	904901	K4-depleted-6449	-2.08326	3.04554e-30
Ca22chr4A_C_albicans_SC5314	991920	995496	K4-depleted-12018	-2.02559	4.09477e-30
Ca22chr5A_C_albicans_SC5314	104930	115666	K4-depleted-8208	-1.91487	1.92361e-29
Ca22chr3A_C_albicans_SC5314	88665	92921	K4-depleted-6605	-2.05954	4.69757e-29
Ca22chr1A_C_albicans_SC5314	1374820	1379391	K4-enriched-2405	1.71451	5.32614e-29
Ca22chr4A_C_albicans_SC5314	315505	318281	K4-enriched-8534	1.83817	5.32614e-29
Ca22chr4A_C_albicans_SC5314	1365120	1377041	K4-depleted-12303	-1.86814	6.39256e-29
Ca22chr5A_C_albicans_SC5314	698575	705386	K4-depleted-8752	-1.90836	6.39256e-29
Ca22chrRA_C_albicans_SC5314	1742255	1750711	K4-depleted-10666	-1.90497	6.50916e-29
Ca22chr1A_C_albicans_SC5314	629825	633241	K4-enriched-1881	1.71819	1.90554e-28
Ca22chr2A_C_albicans_SC5314	327705	332261	K4-depleted-253	-2.02652	1.90554e-28
Ca22chr1A_C_albicans_SC5314	2709385	2716536	K4-depleted-4310	-1.75074	2.29118e-28
Ca22chrRA_C_albicans_SC5314	1495290	1499416	K4-depleted-10507	-2.02328	2.93258e-28
Ca22chrRA_C_albicans_SC5314	1077635	1081646	K4-depleted-10043	-1.92636	3.04695e-28
Ca22chr6A_C_albicans_SC5314	257850	266086	K4-depleted-5824	-1.95579	3.71922e-28
Ca22chr1A_C_albicans_SC5314	2837890	2840811	K4-enriched-3388	1.71092	5.57329e-28
Ca22chr1A_C_albicans_SC5314	2940195	2947841	K4-depleted-4580	-1.74737	5.57329e-28
Ca22chrRA_C_albicans_SC5314	1530725	1536081	K4-depleted-10525	-1.97844	6.26338e-28
Ca22chr5A_C_albicans_SC5314	899840	908356	K4-depleted-8987	-1.80224	7.11127e-28
Ca22chr1A_C_albicans_SC5314	1937795	1940036	K4-enriched-2760	1.99882	7.51188e-28
Ca22chr2A_C_albicans_SC5314	1108000	1111991	K4-enriched-693	1.83224	7.51188e-28
Ca22chr2A_C_albicans_SC5314	644105	653371	K4-depleted-530	-1.8103	8.1795e-28
Ca22chr2A_C_albicans_SC5314	830170	833461	K4-enriched-460	1.74998	1.033e-27
Ca22chr3A_C_albicans_SC5314	1131290	1140291	K4-depleted-7556	-1.86605	1.70929e-27
Ca22chr6A_C_albicans_SC5314	465035	467066	K4-enriched-4632	1.752	1.70929e-27
Ca22chrRA_C_albicans_SC5314	1865130	1874041	K4-depleted-10710	-1.81138	1.95064e-27
Ca22chr1A_C_albicans_SC5314	2229980	2233301	K4-depleted-3941	-2.12748	4.24608e-27
Ca22chr1A_C_albicans_SC5314	2847355	2854561	K4-depleted-4459	-1.8225	4.24608e-27
Ca22chr1A_C_albicans_SC5314	2935110	2938566	K4-depleted-4571	-2.08778	8.7015e-27
Ca22chr6A_C_albicans_SC5314	731645	734841	K4-depleted-6298	-1.78903	9.94463e-27
Ca22chr4A_C_albicans_SC5314	181300	190186	K4-depleted-11174	-1.77035	1.07538e-26
Ca22chr4A_C_albicans_SC5314	761790	765061	K4-depleted-11758	-2.07633	1.12138e-26
Ca22chr5A_C_albicans_SC5314	578460	579541	K4-enriched-6505	2.08018	1.15033e-26
Ca22chr6A_C_albicans_SC5314	939705	945786	K4-depleted-6497	-1.854	1.63046e-26
Ca22chr6A_C_albicans_SC5314	797920	803676	K4-depleted-6364	-1.94869	1.81262e-26
Ca22chrRA_C_albicans_SC5314	1835890	1840371	K4-depleted-10700	-1.8124	2.66278e-26
Ca22chr4A_C_albicans_SC5314	734510	742911	K4-depleted-11744	-1.85404	2.97074e-26
Ca22chr3A_C_albicans_SC5314	594575	598676	K4-depleted-7187	-1.84314	3.06777e-26
Ca22chr1A_C_albicans_SC5314	214125	220496	K4-depleted-2194	-1.72324	3.37269e-26
Ca22chrRA_C_albicans_SC5314	838745	841981	K4-enriched-7517	1.68865	3.4814e-26
Ca22chr1A_C_albicans_SC5314	2977650	2979601	K4-depleted-4640	-2.08214	3.87918e-26
Ca22chr4A_C_albicans_SC5314	1342285	1351636	K4-depleted-12296	-1.73002	3.87918e-26
Ca22chrRA_C_albicans_SC5314	497210	506501	K4-depleted-9555	-1.70763	4.49578e-26
Ca22chr2A_C_albicans_SC5314	775075	778641	K4-depleted-604	-1.89704	5.35777e-26
Ca22chr2A_C_albicans_SC5314	1684280	1688636	K4-depleted-1403	-1.8129	5.35777e-26
Ca22chr2A_C_albicans_SC5314	1490790	1497736	K4-depleted-1268	-1.74955	5.51184e-26
Ca22chr1A_C_albicans_SC5314	2723095	2728691	K4-depleted-4319	-1.76062	5.52828e-26
Ca22chr2A_C_albicans_SC5314	1864890	1872086	K4-depleted-1640	-1.71664	5.88333e-26
Ca22chr4A_C_albicans_SC5314	1221935	1229726	K4-depleted-12219	-1.74222	6.96185e-26
Ca22chr3A_C_albicans_SC5314	822510	830846	K4-depleted-7345	-1.84619	7.98573e-26
Ca22chr6A_C_albicans_SC5314	340410	347296	K4-depleted-5925	-1.76273	2.00523e-25
Ca22chr6A_C_albicans_SC5314	267310	268801	K4-enriched-4504	1.78053	2.82859e-25
Ca22chr2A_C_albicans_SC5314	380585	385181	K4-depleted-318	-1.74867	2.88719e-25
Ca22chrRA_C_albicans_SC5314	416140	419466	K4-depleted-9509	-1.95086	2.948e-25
Ca22chr6A_C_albicans_SC5314	492285	494361	K4-enriched-4654	1.73609	3.48068e-25
Ca22chr4A_C_albicans_SC5314	159855	164226	K4-depleted-11144	-1.743	3.51935e-25
Ca22chr3A_C_albicans_SC5314	324210	331976	K4-depleted-6879	-1.68697	3.65239e-25
Ca22chr4A_C_albicans_SC5314	89230	91116	K4-enriched-8406	1.78024	3.90558e-25
Ca22chr5A_C_albicans_SC5314	548780	553311	K4-depleted-8562	-1.66008	5.87869e-25
Ca22chrRA_C_albicans_SC5314	1499730	1505431	K4-depleted-10510	-1.86089	5.95354e-25
Ca22chr5A_C_albicans_SC5314	164975	168026	K4-depleted-8268	-1.93389	6.64952e-25
Ca22chr6A_C_albicans_SC5314	510185	511586	K4-enriched-4672	1.79961	6.72278e-25
Ca22chrRA_C_albicans_SC5314	1723300	1728716	K4-depleted-10662	-1.83017	7.34993e-25
Ca22chr7A_C_albicans_SC5314	176540	179531	K4-depleted-4938	-2.04546	7.36979e-25
Ca22chr7A_C_albicans_SC5314	716350	719596	K4-depleted-5412	-1.85756	9.44691e-25
Ca22chr4A_C_albicans_SC5314	609985	620021	K4-depleted-11650	-1.71093	1.06587e-24
Ca22chr5A_C_albicans_SC5314	937235	941601	K4-depleted-9022	-1.83189	1.08211e-24
Ca22chrRA_C_albicans_SC5314	155975	164376	K4-depleted-9303	-1.66094	1.14791e-24
Ca22chr1A_C_albicans_SC5314	1468255	1470521	K4-enriched-2462	1.61216	1.1975e-24
Ca22chr6A_C_albicans_SC5314	430545	434936	K4-depleted-5973	-1.77646	1.22779e-24
Ca22chr4A_C_albicans_SC5314	176730	179296	K4-depleted-11168	-1.99543	1.33179e-24
Ca22chr4A_C_albicans_SC5314	649760	656756	K4-depleted-11668	-1.75315	1.42677e-24
Ca22chrRA_C_albicans_SC5314	1540795	1547251	K4-depleted-10530	-1.78491	1.51436e-24
Ca22chr2A_C_albicans_SC5314	960920	962286	K4-enriched-548	1.7933	1.66521e-24
Ca22chr3A_C_albicans_SC5314	1635615	1637481	K4-enriched-6041	1.77084	2.00139e-24
Ca22chr5A_C_albicans_SC5314	1068000	1072896	K4-depleted-9110	-1.6721	2.00139e-24
Ca22chr7A_C_albicans_SC5314	423870	431671	K4-depleted-5188	-1.85331	2.00139e-24
Ca22chr1A_C_albicans_SC5314	1476315	1482526	K4-depleted-3299	-1.6781	2.34564e-24
Ca22chrRA_C_albicans_SC5314	1101295	1104446	K4-depleted-10079	-1.85759	3.01172e-24
Ca22chr4A_C_albicans_SC5314	15815	23146	K4-depleted-11070	-1.66176	4.10083e-24
Ca22chr1A_C_albicans_SC5314	2457320	2464741	K4-depleted-4126	-1.74662	4.1902e-24
Ca22chr5A_C_albicans_SC5314	302265	306691	K4-depleted-8372	-1.97222	4.24126e-24
Ca22chr3A_C_albicans_SC5314	643750	646291	K4-depleted-7227	-1.78811	4.52733e-24
Ca22chrRA_C_albicans_SC5314	1514380	1520456	K4-depleted-10516	-1.63296	4.71656e-24
Ca22chr4A_C_albicans_SC5314	711225	713066	K4-enriched-8864	1.67594	5.45371e-24
Ca22chr1A_C_albicans_SC5314	3091810	3096191	K4-depleted-4748	-1.65483	5.58116e-24
Ca22chr4A_C_albicans_SC5314	209910	215596	K4-depleted-11203	-1.83048	5.84559e-24
Ca22chr6A_C_albicans_SC5314	402525	404836	K4-enriched-4596	1.53177	6.38354e-24
Ca22chr1A_C_albicans_SC5314	1398635	1404641	K4-depleted-3261	-1.68189	6.62826e-24
Ca22chr3A_C_albicans_SC5314	1007475	1014496	K4-depleted-7474	-1.7629	6.72391e-24
Ca22chr2A_C_albicans_SC5314	1625190	1631406	K4-depleted-1338	-1.75098	1.03995e-23
Ca22chr3A_C_albicans_SC5314	1464245	1468141	K4-depleted-7902	-1.79347	1.03995e-23
Ca22chr5A_C_albicans_SC5314	601080	602221	K4-enriched-6518	1.80587	1.16968e-23
Ca22chr7A_C_albicans_SC5314	523855	528001	K4-depleted-5275	-1.88583	1.61861e-23
Ca22chr5A_C_albicans_SC5314	102640	104626	K4-depleted-8206	-2.05357	1.65189e-23
Ca22chrRA_C_albicans_SC5314	1578555	1591876	K4-depleted-10559	-1.60588	1.96849e-23
Ca22chr4A_C_albicans_SC5314	1589950	1593651	K4-depleted-12460	-1.74262	2.29016e-23
Ca22chr5A_C_albicans_SC5314	54470	62911	K4-depleted-8180	-1.72178	2.54338e-23
Ca22chr4A_C_albicans_SC5314	816630	818671	K4-enriched-8926	1.78113	2.58612e-23
Ca22chr7A_C_albicans_SC5314	131180	133186	K4-enriched-3700	1.6972	2.75513e-23
Ca22chr2A_C_albicans_SC5314	1829710	1834001	K4-depleted-1599	-1.91101	3.53355e-23
Ca22chr2A_C_albicans_SC5314	1705190	1709431	K4-depleted-1423	-1.75985	3.68898e-23
Ca22chr6A_C_albicans_SC5314	996255	1002806	K4-depleted-6545	-1.69589	4.35264e-23
Ca22chr7A_C_albicans_SC5314	200620	203291	K4-enriched-3770	1.53696	4.79973e-23
Ca22chr1A_C_albicans_SC5314	2542645	2547481	K4-depleted-4195	-1.73696	4.85755e-23
Ca22chr1A_C_albicans_SC5314	2074520	2077166	K4-depleted-3820	-1.8605	4.91812e-23
Ca22chr1A_C_albicans_SC5314	1639375	1641046	K4-depleted-3413	-1.99403	5.34901e-23
Ca22chrRA_C_albicans_SC5314	980270	985841	K4-depleted-9945	-1.76829	5.34901e-23
Ca22chr4A_C_albicans_SC5314	744835	749706	K4-depleted-11750	-1.7898	5.37809e-23
Ca22chrRA_C_albicans_SC5314	509595	514261	K4-depleted-9557	-1.80139	5.90977e-23
Ca22chr6A_C_albicans_SC5314	144910	150831	K4-depleted-5720	-1.70959	6.82356e-23
Ca22chrRA_C_albicans_SC5314	1795330	1799891	K4-depleted-10682	-1.65654	7.04347e-23
Ca22chr4A_C_albicans_SC5314	858845	872061	K4-depleted-11915	-1.62444	7.40392e-23
Ca22chr1A_C_albicans_SC5314	97405	101386	K4-depleted-2057	-1.64241	8.42664e-23
Ca22chr1A_C_albicans_SC5314	2689515	2691341	K4-enriched-3249	1.71682	8.49034e-23
Ca22chr2A_C_albicans_SC5314	1823730	1828791	K4-depleted-1597	-1.75688	8.61089e-23
Ca22chr7A_C_albicans_SC5314	137780	143006	K4-depleted-4858	-1.7406	8.97612e-23
Ca22chr1A_C_albicans_SC5314	1389945	1393551	K4-depleted-3251	-1.68839	9.88982e-23
Ca22chr4A_C_albicans_SC5314	207740	209866	K4-enriched-8471	1.54772	1.09022e-22
Ca22chr4A_C_albicans_SC5314	873725	877906	K4-depleted-11923	-1.69528	1.15576e-22
Ca22chr2A_C_albicans_SC5314	835110	836676	K4-enriched-463	1.55628	1.40308e-22
Ca22chr7A_C_albicans_SC5314	38920	46186	K4-depleted-4805	-1.65519	1.49324e-22
Ca22chr4A_C_albicans_SC5314	1558570	1562141	K4-depleted-12453	-1.61378	1.60224e-22
Ca22chr2A_C_albicans_SC5314	803365	807721	K4-enriched-447	1.51476	1.67594e-22
Ca22chr1A_C_albicans_SC5314	2107705	2115506	K4-depleted-3848	-1.63377	1.68866e-22
Ca22chr4A_C_albicans_SC5314	726295	729171	K4-depleted-11739	-1.77023	1.80625e-22
Ca22chr1A_C_albicans_SC5314	965230	970021	K4-depleted-2801	-1.6126	1.81623e-22
Ca22chr4A_C_albicans_SC5314	1534630	1541136	K4-depleted-12442	-1.61159	1.89052e-22
Ca22chr4A_C_albicans_SC5314	398455	403371	K4-depleted-11431	-1.58616	2.60803e-22
Ca22chr1A_C_albicans_SC5314	1395135	1396496	K4-enriched-2424	1.73932	2.65084e-22
Ca22chrRA_C_albicans_SC5314	280935	285056	K4-depleted-9403	-1.78269	2.9027e-22
Ca22chr3A_C_albicans_SC5314	1662095	1667531	K4-depleted-8089	-1.54606	3.04685e-22
Ca22chrRA_C_albicans_SC5314	57525	62061	K4-depleted-9243	-1.59308	3.04698e-22
Ca22chr2A_C_albicans_SC5314	2074205	2076656	K4-enriched-1416	1.67108	3.31893e-22
Ca22chrRA_C_albicans_SC5314	1778540	1782531	K4-depleted-10678	-1.61429	3.31893e-22
Ca22chr2A_C_albicans_SC5314	2171700	2178266	K4-depleted-1976	-1.69991	3.33434e-22
Ca22chrRA_C_albicans_SC5314	673555	679516	K4-depleted-9766	-1.65205	3.74562e-22
Ca22chr1A_C_albicans_SC5314	1518765	1524386	K4-depleted-3330	-1.61088	3.95849e-22
Ca22chr4A_C_albicans_SC5314	782065	786896	K4-depleted-11777	-1.76996	3.95849e-22
Ca22chr6A_C_albicans_SC5314	782025	789126	K4-depleted-6355	-1.78669	3.95849e-22
Ca22chr5A_C_albicans_SC5314	988860	990056	K4-enriched-6817	1.6849	4.07356e-22
Ca22chrRA_C_albicans_SC5314	943015	947041	K4-depleted-9916	-1.78435	4.14836e-22
Ca22chr4A_C_albicans_SC5314	1053780	1057511	K4-enriched-9025	1.49601	4.17586e-22
Ca22chr7A_C_albicans_SC5314	223130	226211	K4-depleted-4985	-1.73394	5.00629e-22
Ca22chr2A_C_albicans_SC5314	492255	500106	K4-depleted-438	-1.56963	5.23791e-22
Ca22chr5A_C_albicans_SC5314	172360	175016	K4-depleted-8271	-1.73614	5.55381e-22
Ca22chr7A_C_albicans_SC5314	602185	605256	K4-depleted-5346	-1.57275	6.12647e-22
Ca22chr3A_C_albicans_SC5314	316455	318346	K4-enriched-5193	1.74953	6.38998e-22
Ca22chr5A_C_albicans_SC5314	1005415	1009026	K4-depleted-9056	-1.61385	6.81307e-22
Ca22chr1A_C_albicans_SC5314	921105	925576	K4-depleted-2781	-1.59201	6.89522e-22
Ca22chr7A_C_albicans_SC5314	935705	939871	K4-depleted-5626	-1.68189	6.97821e-22
Ca22chr2A_C_albicans_SC5314	293110	298186	K4-depleted-225	-1.65429	7.25805e-22
Ca22chr3A_C_albicans_SC5314	1024760	1029621	K4-depleted-7481	-1.60159	7.25805e-22
Ca22chr3A_C_albicans_SC5314	206265	209401	K4-depleted-6678	-1.71084	7.63427e-22
Ca22chrRA_C_albicans_SC5314	2271340	2273831	K4-enriched-8354	1.43728	8.45137e-22
Ca22chr2A_C_albicans_SC5314	1395245	1397861	K4-enriched-925	1.50731	8.52754e-22
Ca22chr3A_C_albicans_SC5314	756535	761086	K4-depleted-7313	-1.57722	8.52754e-22
Ca22chr2A_C_albicans_SC5314	123330	126136	K4-depleted-69	-1.76539	8.5617e-22
Ca22chr6A_C_albicans_SC5314	240795	244601	K4-depleted-5810	-1.72691	9.60478e-22
Ca22chr4A_C_albicans_SC5314	1313100	1320166	K4-depleted-12272	-1.64179	9.66987e-22
Ca22chr3A_C_albicans_SC5314	182605	188996	K4-depleted-6667	-1.64297	9.70597e-22
Ca22chrRA_C_albicans_SC5314	2260930	2265521	K4-depleted-11057	-1.63518	9.86529e-22
Ca22chr7A_C_albicans_SC5314	431905	437916	K4-depleted-5190	-1.65029	1.01026e-21
Ca22chrRA_C_albicans_SC5314	490890	496676	K4-depleted-9552	-1.54953	1.01026e-21
Ca22chrRA_C_albicans_SC5314	97585	103246	K4-depleted-9263	-1.59993	1.02438e-21
Ca22chr1A_C_albicans_SC5314	2604930	2606286	K4-enriched-3168	1.75974	1.03437e-21
Ca22chr1A_C_albicans_SC5314	518680	522096	K4-enriched-1830	1.46529	1.09192e-21
Ca22chr1A_C_albicans_SC5314	528710	532121	K4-depleted-2480	-1.86086	1.09192e-21
Ca22chr6A_C_albicans_SC5314	541250	544866	K4-depleted-6112	-1.69533	1.10356e-21
Ca22chr4A_C_albicans_SC5314	1461155	1467226	K4-depleted-12404	-1.76141	1.12499e-21
Ca22chr5A_C_albicans_SC5314	21070	28811	K4-depleted-8172	-1.56617	1.19845e-21
Ca22chr1A_C_albicans_SC5314	1561290	1570346	K4-depleted-3348	-1.74132	1.37374e-21
Ca22chr2A_C_albicans_SC5314	771865	774466	K4-depleted-601	-1.69217	1.39328e-21
Ca22chr3A_C_albicans_SC5314	1447915	1451381	K4-depleted-7889	-1.63895	1.41397e-21
Ca22chr4A_C_albicans_SC5314	596390	599276	K4-enriched-8807	1.43348	1.41397e-21
Ca22chr7A_C_albicans_SC5314	181635	184816	K4-depleted-4950	-1.7859	1.42507e-21
Ca22chr1A_C_albicans_SC5314	1680495	1683351	K4-depleted-3489	-1.85117	1.4977e-21
Ca22chr2A_C_albicans_SC5314	849155	851001	K4-depleted-670	-1.86716	1.64656e-21
Ca22chr5A_C_albicans_SC5314	356365	357996	K4-enriched-6352	1.67021	1.66923e-21
Ca22chr1A_C_albicans_SC5314	2503395	2504926	K4-enriched-3119	1.90904	1.70192e-21
Ca22chr7A_C_albicans_SC5314	490855	496881	K4-depleted-5239	-1.6997	1.70192e-21
Ca22chr5A_C_albicans_SC5314	466860	473381	K4-depleted-8505	-1.69612	1.72318e-21
Ca22chr6A_C_albicans_SC5314	621915	630026	K4-depleted-6167	-1.65707	1.72318e-21
Ca22chrRA_C_albicans_SC5314	177590	181326	K4-depleted-9310	-1.60642	1.80829e-21
Ca22chrRA_C_albicans_SC5314	530755	535151	K4-depleted-9565	-1.6498	1.83903e-21
Ca22chr4A_C_albicans_SC5314	1231210	1236136	K4-depleted-12225	-1.59593	1.96673e-21
Ca22chr7A_C_albicans_SC5314	395085	401191	K4-depleted-5178	-1.5567	2.08588e-21
Ca22chrRA_C_albicans_SC5314	411310	416081	K4-depleted-9506	-1.66266	2.14199e-21
Ca22chr1A_C_albicans_SC5314	1783535	1788676	K4-depleted-3586	-1.73318	2.14241e-21
Ca22chr2A_C_albicans_SC5314	1934725	1938536	K4-depleted-1683	-1.63421	2.22263e-21
Ca22chr3A_C_albicans_SC5314	44755	47081	K4-enriched-5009	1.36809	2.3494e-21
Ca22chr4A_C_albicans_SC5314	1092050	1095486	K4-depleted-12075	-1.72832	2.45789e-21
Ca22chrRA_C_albicans_SC5314	1830150	1833361	K4-enriched-8099	1.44558	2.4661e-21
Ca22chr6A_C_albicans_SC5314	832245	836196	K4-depleted-6400	-1.6429	2.50575e-21
Ca22chr4A_C_albicans_SC5314	954095	958136	K4-depleted-12001	-1.6017	2.55118e-21
Ca22chr2A_C_albicans_SC5314	1140915	1143956	K4-enriched-718	1.46475	2.72376e-21
Ca22chr4A_C_albicans_SC5314	1023295	1028681	K4-depleted-12035	-1.63641	2.8003e-21
Ca22chrRA_C_albicans_SC5314	1391540	1394011	K4-enriched-7853	1.5571	2.83113e-21
Ca22chr2A_C_albicans_SC5314	26970	30726	K4-enriched-18	1.43725	2.96974e-21
Ca22chr1A_C_albicans_SC5314	2431575	2434631	K4-enriched-3088	1.38863	2.99827e-21
Ca22chr2A_C_albicans_SC5314	58665	62111	K4-depleted-34	-1.52273	3.18029e-21
Ca22chr2A_C_albicans_SC5314	941330	946466	K4-depleted-755	-1.52889	3.29024e-21
Ca22chrRA_C_albicans_SC5314	1007185	1013511	K4-depleted-9955	-1.63969	3.41322e-21
Ca22chr7A_C_albicans_SC5314	662675	667061	K4-depleted-5367	-1.54411	3.88008e-21
Ca22chrRA_C_albicans_SC5314	108205	112541	K4-depleted-9266	-1.64633	4.1947e-21
Ca22chr3A_C_albicans_SC5314	685540	689661	K4-depleted-7260	-1.69049	4.2723e-21
Ca22chr1A_C_albicans_SC5314	3119505	3121586	K4-enriched-3599	1.52384	4.27447e-21
Ca22chr4A_C_albicans_SC5314	11580	14991	K4-depleted-11069	-1.60491	4.27447e-21
Ca22chr5A_C_albicans_SC5314	125825	130416	K4-depleted-8215	-1.65491	4.27447e-21
Ca22chr2A_C_albicans_SC5314	1762900	1765021	K4-enriched-1189	1.68445	4.36695e-21
Ca22chr1A_C_albicans_SC5314	2907305	2908661	K4-enriched-3447	1.73564	4.7336e-21
Ca22chr2A_C_albicans_SC5314	1923265	1932791	K4-depleted-1678	-1.61197	6.35676e-21
Ca22chr1A_C_albicans_SC5314	2244965	2245876	K4-enriched-2960	1.69921	6.75962e-21
Ca22chr1A_C_albicans_SC5314	1499385	1503351	K4-depleted-3310	-1.8746	6.79274e-21
Ca22chr2A_C_albicans_SC5314	728975	732156	K4-depleted-571	-1.68268	6.84683e-21
Ca22chr3A_C_albicans_SC5314	472800	475121	K4-enriched-5290	1.57125	6.86658e-21
Ca22chr3A_C_albicans_SC5314	1095510	1098706	K4-enriched-5645	1.43211	6.86658e-21
Ca22chr4A_C_albicans_SC5314	1108490	1112646	K4-depleted-12085	-1.5951	6.96243e-21
Ca22chr2A_C_albicans_SC5314	1113605	1116401	K4-depleted-922	-1.64786	7.20775e-21
Ca22chrRA_C_albicans_SC5314	421060	426991	K4-depleted-9516	-1.69483	7.71018e-21
Ca22chr1A_C_albicans_SC5314	1382845	1386541	K4-depleted-3245	-1.64567	7.91891e-21
Ca22chr6A_C_albicans_SC5314	935860	939656	K4-enriched-4951	1.45967	8.08498e-21
Ca22chrRA_C_albicans_SC5314	191895	197046	K4-depleted-9314	-1.58077	8.122e-21
Ca22chr1A_C_albicans_SC5314	664765	671611	K4-depleted-2559	-1.58735	8.5609e-21
Ca22chr1A_C_albicans_SC5314	701885	705736	K4-depleted-2576	-1.49763	9.10626e-21
Ca22chr3A_C_albicans_SC5314	1172180	1174706	K4-depleted-7600	-1.79214	9.83742e-21
Ca22chrRA_C_albicans_SC5314	619445	621651	K4-enriched-7372	1.57381	1.02512e-20
Ca22chr7A_C_albicans_SC5314	506260	510176	K4-depleted-5247	-1.71339	1.03277e-20
Ca22chr1A_C_albicans_SC5314	2696920	2699421	K4-enriched-3256	1.50803	1.16642e-20
Ca22chr2A_C_albicans_SC5314	1977300	1980141	K4-enriched-1341	1.45959	1.20238e-20
Ca22chr5A_C_albicans_SC5314	682640	684036	K4-enriched-6586	1.47485	1.20238e-20
Ca22chr6A_C_albicans_SC5314	720240	724401	K4-depleted-6296	-1.56959	1.20238e-20
Ca22chr6A_C_albicans_SC5314	979150	990766	K4-depleted-6543	-1.52821	1.20238e-20
Ca22chr4A_C_albicans_SC5314	1028760	1032171	K4-depleted-12037	-1.65521	1.25025e-20
Ca22chr4A_C_albicans_SC5314	125185	127426	K4-enriched-8429	1.49386	1.34517e-20
Ca22chr1A_C_albicans_SC5314	1311370	1313936	K4-depleted-3110	-1.79967	1.37042e-20
Ca22chr4A_C_albicans_SC5314	541870	545506	K4-depleted-11589	-1.58465	1.37042e-20
Ca22chr1A_C_albicans_SC5314	1573790	1576961	K4-depleted-3353	-1.69886	1.37952e-20
Ca22chr5A_C_albicans_SC5314	994940	998371	K4-enriched-6821	1.50878	1.38091e-20
Ca22chrRA_C_albicans_SC5314	865420	868896	K4-depleted-9878	-1.65948	1.5279e-20
Ca22chrRA_C_albicans_SC5314	600000	602686	K4-depleted-9662	-1.78916	1.55871e-20
Ca22chr1A_C_albicans_SC5314	2532215	2537496	K4-depleted-4190	-1.64756	1.56211e-20
Ca22chr4A_C_albicans_SC5314	1568160	1573176	K4-depleted-12456	-1.59321	1.5656e-20
Ca22chr1A_C_albicans_SC5314	2854890	2859146	K4-depleted-4461	-1.5912	1.58011e-20
Ca22chrRA_C_albicans_SC5314	1525905	1530236	K4-depleted-10521	-1.63708	1.65152e-20
Ca22chr4A_C_albicans_SC5314	257465	259626	K4-enriched-8497	1.55032	1.65594e-20
Ca22chr3A_C_albicans_SC5314	848495	853431	K4-depleted-7372	-1.62775	1.81744e-20
Ca22chrRA_C_albicans_SC5314	117430	120001	K4-enriched-6996	1.54335	1.81744e-20
Ca22chr2A_C_albicans_SC5314	1135710	1138691	K4-depleted-938	-1.65696	1.94924e-20
Ca22chr7A_C_albicans_SC5314	9440	12916	K4-depleted-4794	-1.59297	1.95644e-20
Ca22chr1A_C_albicans_SC5314	730615	735006	K4-depleted-2595	-1.49638	1.97667e-20
Ca22chr1A_C_albicans_SC5314	753390	756321	K4-depleted-2611	-1.57007	2.09383e-20
Ca22chr4A_C_albicans_SC5314	1306745	1310731	K4-depleted-12266	-1.62184	2.32443e-20
Ca22chrRA_C_albicans_SC5314	1181565	1184491	K4-depleted-10131	-1.62482	2.44214e-20
Ca22chr7A_C_albicans_SC5314	333815	337111	K4-depleted-5120	-1.88213	2.68062e-20
Ca22chr2A_C_albicans_SC5314	1408070	1411721	K4-depleted-1200	-1.78253	2.68725e-20
Ca22chrRA_C_albicans_SC5314	254775	258901	K4-depleted-9378	-1.53505	2.9242e-20
Ca22chr1A_C_albicans_SC5314	2819505	2824381	K4-depleted-4429	-1.5729	2.97513e-20
Ca22chr2A_C_albicans_SC5314	881425	883956	K4-depleted-685	-1.6264	3.00187e-20
Ca22chr6A_C_albicans_SC5314	837585	842696	K4-depleted-6402	-1.59679	3.02305e-20
Ca22chr2A_C_albicans_SC5314	2181830	2184751	K4-depleted-1981	-1.63043	3.19728e-20
Ca22chr3A_C_albicans_SC5314	999685	1005696	K4-depleted-7471	-1.56281	3.19728e-20
Ca22chr4A_C_albicans_SC5314	441355	444941	K4-depleted-11458	-1.5036	3.19728e-20
Ca22chrRA_C_albicans_SC5314	873220	876761	K4-depleted-9880	-1.64361	3.24111e-20
Ca22chr5A_C_albicans_SC5314	933490	937201	K4-depleted-9021	-1.73763	3.26459e-20
Ca22chr7A_C_albicans_SC5314	849770	851161	K4-enriched-4274	1.8452	3.46112e-20
Ca22chr4A_C_albicans_SC5314	661300	665271	K4-depleted-11670	-1.62015	3.53283e-20
Ca22chr7A_C_albicans_SC5314	20795	25771	K4-depleted-4798	-1.62579	3.53283e-20
Ca22chr2A_C_albicans_SC5314	1294985	1297576	K4-depleted-1051	-1.84326	3.59422e-20
Ca22chr1A_C_albicans_SC5314	1251205	1252371	K4-enriched-2281	1.64355	3.70719e-20
Ca22chr5A_C_albicans_SC5314	1053335	1056171	K4-depleted-9092	-1.81104	3.77174e-20
Ca22chr5A_C_albicans_SC5314	672520	676106	K4-depleted-8718	-1.64045	3.96879e-20
Ca22chr3A_C_albicans_SC5314	991360	995451	K4-enriched-5604	1.39452	4.21341e-20
Ca22chr5A_C_albicans_SC5314	308400	310976	K4-depleted-8375	-1.72862	4.43302e-20
Ca22chr7A_C_albicans_SC5314	128865	130131	K4-enriched-3697	1.64763	4.56306e-20
Ca22chr5A_C_albicans_SC5314	1163780	1165351	K4-enriched-6930	1.51689	4.59682e-20
Ca22chr1A_C_albicans_SC5314	2185885	2191636	K4-depleted-3897	-1.46368	4.60759e-20
Ca22chrRA_C_albicans_SC5314	2140340	2144201	K4-depleted-10970	-1.53264	5.20696e-20
Ca22chr2A_C_albicans_SC5314	2014090	2018301	K4-depleted-1745	-1.55489	5.25372e-20
Ca22chr6A_C_albicans_SC5314	576960	579916	K4-depleted-6131	-1.66919	5.25372e-20
Ca22chr3A_C_albicans_SC5314	1348800	1358921	K4-depleted-7829	-1.52632	5.35457e-20
Ca22chr4A_C_albicans_SC5314	1101535	1108046	K4-depleted-12081	-1.46423	5.48157e-20
Ca22chr1A_C_albicans_SC5314	1586555	1589896	K4-depleted-3366	-1.59877	5.49212e-20
Ca22chr1A_C_albicans_SC5314	1421045	1423366	K4-enriched-2430	1.49078	5.57753e-20
Ca22chr2A_C_albicans_SC5314	1857400	1862506	K4-depleted-1637	-1.68434	5.57753e-20
Ca22chr6A_C_albicans_SC5314	438700	443261	K4-depleted-5989	-1.52095	5.57753e-20
Ca22chr1A_C_albicans_SC5314	2568490	2572216	K4-depleted-4209	-1.62817	5.6524e-20
Ca22chr3A_C_albicans_SC5314	1511455	1514946	K4-depleted-7937	-1.47365	6.03864e-20
Ca22chr3A_C_albicans_SC5314	1683550	1688611	K4-depleted-8101	-1.55075	6.03864e-20
Ca22chrRA_C_albicans_SC5314	1699580	1702281	K4-depleted-10645	-1.64698	6.03864e-20
Ca22chr1A_C_albicans_SC5314	2897705	2900276	K4-depleted-4525	-1.65562	6.19167e-20
Ca22chr2A_C_albicans_SC5314	105665	109621	K4-depleted-64	-1.51859	6.19167e-20
Ca22chr4A_C_albicans_SC5314	1544510	1548311	K4-depleted-12445	-1.63514	6.3027e-20
Ca22chr7A_C_albicans_SC5314	861120	863136	K4-enriched-4287	1.47616	6.42838e-20
Ca22chr2A_C_albicans_SC5314	261340	265546	K4-depleted-210	-1.57365	6.64426e-20
Ca22chr3A_C_albicans_SC5314	1499345	1503621	K4-depleted-7928	-1.68565	6.65523e-20
Ca22chr1A_C_albicans_SC5314	2222370	2228136	K4-depleted-3936	-1.57942	6.66161e-20
Ca22chrRA_C_albicans_SC5314	144075	151796	K4-depleted-9296	-1.46424	6.80265e-20
Ca22chr3A_C_albicans_SC5314	1561925	1567386	K4-depleted-7977	-1.54146	6.94196e-20
Ca22chr6A_C_albicans_SC5314	1006005	1010676	K4-depleted-6547	-1.53291	7.09958e-20
Ca22chr2A_C_albicans_SC5314	703490	708941	K4-depleted-562	-1.57317	7.31228e-20
Ca22chr1A_C_albicans_SC5314	1014890	1016491	K4-enriched-2120	1.5549	7.72868e-20
Ca22chr1A_C_albicans_SC5314	1919915	1922341	K4-enriched-2748	1.40591	7.73883e-20
Ca22chr3A_C_albicans_SC5314	1531620	1535086	K4-depleted-7959	-1.53311	7.77992e-20
Ca22chr7A_C_albicans_SC5314	692310	694601	K4-enriched-4126	1.60498	8.03297e-20
Ca22chr3A_C_albicans_SC5314	931585	935086	K4-depleted-7423	-1.52273	8.04023e-20
Ca22chr3A_C_albicans_SC5314	615155	616116	K4-enriched-5425	1.80386	8.08257e-20
Ca22chr3A_C_albicans_SC5314	1434615	1440866	K4-depleted-7873	-1.50005	8.48181e-20
Ca22chrRA_C_albicans_SC5314	17385	21241	K4-depleted-9224	-1.68913	8.48181e-20
Ca22chr2A_C_albicans_SC5314	1906800	1910341	K4-depleted-1668	-1.57436	9.12127e-20
Ca22chr1A_C_albicans_SC5314	1227200	1230886	K4-depleted-3001	-1.53876	9.15389e-20
Ca22chr4A_C_albicans_SC5314	729290	731661	K4-depleted-11741	-1.76813	9.27321e-20
Ca22chr7A_C_albicans_SC5314	269240	272466	K4-depleted-5021	-1.55689	9.52994e-20
Ca22chr6A_C_albicans_SC5314	7730	11186	K4-depleted-5638	-1.55889	1.03456e-19
Ca22chr4A_C_albicans_SC5314	295250	301971	K4-depleted-11307	-1.65768	1.07337e-19
Ca22chr3A_C_albicans_SC5314	1698240	1700131	K4-enriched-6083	1.38324	1.08963e-19
Ca22chr4A_C_albicans_SC5314	1145710	1151031	K4-depleted-12130	-1.55045	1.09018e-19
Ca22chr1A_C_albicans_SC5314	649685	651286	K4-enriched-1888	1.42729	1.09633e-19
Ca22chr2A_C_albicans_SC5314	1440210	1441781	K4-enriched-963	1.41412	1.10623e-19
Ca22chr2A_C_albicans_SC5314	1225540	1232166	K4-depleted-1015	-1.537	1.2537e-19
Ca22chr7A_C_albicans_SC5314	239750	242691	K4-depleted-4994	-1.60224	1.29742e-19
Ca22chr1A_C_albicans_SC5314	505805	511546	K4-depleted-2463	-1.5418	1.41115e-19
Ca22chr1A_C_albicans_SC5314	1198190	1200356	K4-depleted-2975	-1.68158	1.43357e-19
Ca22chrRA_C_albicans_SC5314	1554705	1558656	K4-depleted-10548	-1.64821	1.4719e-19
Ca22chr1A_C_albicans_SC5314	313790	317871	K4-depleted-2251	-1.57065	1.55271e-19
Ca22chr1A_C_albicans_SC5314	2729665	2732811	K4-depleted-4320	-1.71399	1.58276e-19
Ca22chr5A_C_albicans_SC5314	631965	635696	K4-depleted-8650	-1.52299	1.63469e-19
Ca22chr3A_C_albicans_SC5314	1483740	1490916	K4-depleted-7916	-1.4671	1.63767e-19
Ca22chrRA_C_albicans_SC5314	291550	294741	K4-depleted-9420	-1.54582	1.63767e-19
Ca22chr7A_C_albicans_SC5314	622060	626636	K4-depleted-5353	-1.49594	1.67111e-19
Ca22chr4A_C_albicans_SC5314	309480	310731	K4-enriched-8528	1.92842	1.71165e-19
Ca22chrRA_C_albicans_SC5314	1575835	1578271	K4-enriched-7987	1.35354	1.72947e-19
Ca22chr4A_C_albicans_SC5314	982735	987196	K4-depleted-12013	-1.68572	1.76408e-19
Ca22chr2A_C_albicans_SC5314	1285775	1289786	K4-depleted-1043	-1.51324	1.771e-19
Ca22chr5A_C_albicans_SC5314	341260	344971	K4-enriched-6336	1.35077	1.89382e-19
Ca22chr3A_C_albicans_SC5314	538320	541296	K4-enriched-5375	1.39864	1.92734e-19
Ca22chr1A_C_albicans_SC5314	2743550	2745326	K4-enriched-3284	1.45429	1.93825e-19
Ca22chr6A_C_albicans_SC5314	1028990	1033293	K4-depleted-6555	-1.65725	1.96209e-19
Ca22chr6A_C_albicans_SC5314	227695	228751	K4-enriched-4479	1.76491	2.06638e-19
Ca22chrRA_C_albicans_SC5314	2003525	2005741	K4-depleted-10830	-1.62955	2.09328e-19
Ca22chr5A_C_albicans_SC5314	236920	240746	K4-depleted-8310	-1.56725	2.172e-19
Ca22chr7A_C_albicans_SC5314	766710	769666	K4-depleted-5459	-1.60191	2.2366e-19
Ca22chr3A_C_albicans_SC5314	438300	442636	K4-depleted-7031	-1.57834	2.26003e-19
Ca22chr1A_C_albicans_SC5314	788900	792991	K4-depleted-2638	-1.49352	2.31111e-19
Ca22chrRA_C_albicans_SC5314	1510260	1513466	K4-enriched-7965	1.40436	2.38123e-19
Ca22chr2A_C_albicans_SC5314	1016815	1021286	K4-depleted-843	-1.52676	2.44638e-19
Ca22chr3A_C_albicans_SC5314	499265	503481	K4-depleted-7083	-1.62638	2.60296e-19
Ca22chrRA_C_albicans_SC5314	1040725	1041966	K4-enriched-7615	1.47027	2.61183e-19
Ca22chr3A_C_albicans_SC5314	1030555	1035481	K4-depleted-7482	-1.5723	2.7461e-19
Ca22chrRA_C_albicans_SC5314	895770	896871	K4-enriched-7535	1.53829	2.7461e-19
Ca22chr2A_C_albicans_SC5314	839465	841311	K4-enriched-464	1.47179	2.76687e-19
Ca22chr1A_C_albicans_SC5314	861190	864891	K4-enriched-2024	1.57965	2.7901e-19
Ca22chr5A_C_albicans_SC5314	386740	387886	K4-enriched-6371	1.74753	2.85026e-19
Ca22chrRA_C_albicans_SC5314	1239155	1242151	K4-depleted-10168	-1.48559	2.9252e-19
Ca22chr1A_C_albicans_SC5314	1655385	1659811	K4-depleted-3448	-1.53169	2.96185e-19
Ca22chr3A_C_albicans_SC5314	1336980	1338421	K4-enriched-5859	1.53339	2.98379e-19
Ca22chr1A_C_albicans_SC5314	1531245	1533906	K4-depleted-3333	-1.4682	3.03216e-19
Ca22chr1A_C_albicans_SC5314	851315	855861	K4-depleted-2711	-1.5242	3.10535e-19
Ca22chr2A_C_albicans_SC5314	1333925	1336786	K4-depleted-1076	-1.71662	3.14773e-19
Ca22chr5A_C_albicans_SC5314	676110	681671	K4-depleted-8719	-1.64562	3.38464e-19
Ca22chr1A_C_albicans_SC5314	1128270	1132691	K4-depleted-2937	-1.47777	3.57625e-19
Ca22chr1A_C_albicans_SC5314	170690	173671	K4-depleted-2167	-1.61097	3.58098e-19
Ca22chr1A_C_albicans_SC5314	2524045	2527126	K4-depleted-4183	-1.69615	3.62162e-19
Ca22chr3A_C_albicans_SC5314	1544365	1548911	K4-depleted-7970	-1.46676	3.62162e-19
Ca22chr6A_C_albicans_SC5314	424740	426231	K4-enriched-4605	1.52679	3.63597e-19
Ca22chr6A_C_albicans_SC5314	615150	616446	K4-enriched-4753	1.53933	3.73401e-19
Ca22chr2A_C_albicans_SC5314	71515	74666	K4-depleted-40	-1.47983	3.84983e-19
Ca22chr4A_C_albicans_SC5314	936570	937891	K4-enriched-8981	1.58499	3.85344e-19
Ca22chr2A_C_albicans_SC5314	1166860	1168421	K4-enriched-726	1.50132	3.91402e-19
Ca22chr1A_C_albicans_SC5314	1314630	1317261	K4-depleted-3111	-1.70439	4.08483e-19
Ca22chrRA_C_albicans_SC5314	270620	274951	K4-depleted-9397	-1.4674	4.08483e-19
Ca22chr3A_C_albicans_SC5314	100010	103746	K4-depleted-6611	-1.47335	4.16322e-19
Ca22chr1A_C_albicans_SC5314	996395	997751	K4-enriched-2115	1.53034	4.21088e-19
Ca22chr3A_C_albicans_SC5314	1178260	1181351	K4-depleted-7608	-1.55456	4.25217e-19
Ca22chr3A_C_albicans_SC5314	148605	151001	K4-depleted-6647	-1.65294	4.37356e-19
Ca22chr3A_C_albicans_SC5314	830870	837276	K4-depleted-7346	-1.58275	4.38617e-19
Ca22chr6A_C_albicans_SC5314	83435	88821	K4-depleted-5688	-1.4553	4.38729e-19
Ca22chr3A_C_albicans_SC5314	1255285	1258751	K4-depleted-7716	-1.51689	4.53319e-19
Ca22chr1A_C_albicans_SC5314	1678010	1679276	K4-enriched-2597	1.61676	4.55894e-19
Ca22chr3A_C_albicans_SC5314	1676525	1680021	K4-depleted-8098	-1.47577	4.56517e-19
Ca22chr5A_C_albicans_SC5314	792390	795481	K4-enriched-6673	1.39766	4.77982e-19
Ca22chr6A_C_albicans_SC5314	313470	317011	K4-depleted-5890	-1.49496	5.07659e-19
Ca22chr3A_C_albicans_SC5314	630340	634206	K4-depleted-7219	-1.47467	5.10614e-19
Ca22chr5A_C_albicans_SC5314	908420	910211	K4-enriched-6784	1.50797	5.11807e-19
Ca22chr6A_C_albicans_SC5314	151135	154536	K4-depleted-5724	-1.65798	5.3197e-19
Ca22chrRA_C_albicans_SC5314	2276655	2280606	K4-depleted-11061	-1.55047	5.33696e-19
Ca22chr6A_C_albicans_SC5314	158440	161641	K4-depleted-5728	-1.58522	5.70237e-19
Ca22chrRA_C_albicans_SC5314	2163815	2166656	K4-enriched-8306	1.35954	5.70237e-19
Ca22chr4A_C_albicans_SC5314	149980	156046	K4-depleted-11140	-1.51337	5.97509e-19
Ca22chr2A_C_albicans_SC5314	2140810	2143831	K4-depleted-1945	-1.67303	6.00321e-19
Ca22chr5A_C_albicans_SC5314	669435	671821	K4-depleted-8714	-1.8022	6.00321e-19
Ca22chr6A_C_albicans_SC5314	47815	53221	K4-depleted-5672	-1.4795	6.06913e-19
Ca22chrRA_C_albicans_SC5314	1841580	1843996	K4-depleted-10701	-1.57842	6.07597e-19
Ca22chrRA_C_albicans_SC5314	548075	552106	K4-depleted-9575	-1.57427	6.08403e-19
Ca22chr2A_C_albicans_SC5314	1540475	1545531	K4-depleted-1287	-1.50484	6.16897e-19
Ca22chrRA_C_albicans_SC5314	1436300	1437841	K4-depleted-10440	-1.85192	6.20911e-19
Ca22chr1A_C_albicans_SC5314	1101740	1103916	K4-enriched-2214	1.3468	6.5954e-19
Ca22chr4A_C_albicans_SC5314	431900	437891	K4-depleted-11456	-1.63041	6.60062e-19
Ca22chr1A_C_albicans_SC5314	182030	185176	K4-depleted-2182	-1.58072	6.84496e-19
Ca22chr5A_C_albicans_SC5314	858440	859451	K4-enriched-6718	1.68408	6.87009e-19
Ca22chr1A_C_albicans_SC5314	396290	399776	K4-depleted-2336	-1.50248	7.03572e-19
Ca22chr2A_C_albicans_SC5314	1649115	1651371	K4-depleted-1360	-1.6587	7.1899e-19
Ca22chr1A_C_albicans_SC5314	3115165	3118136	K4-depleted-4761	-1.52369	7.19622e-19
Ca22chr2A_C_albicans_SC5314	713395	717436	K4-depleted-564	-1.43144	7.30644e-19
Ca22chrRA_C_albicans_SC5314	2191490	2194596	K4-depleted-11018	-1.47286	7.30644e-19
Ca22chr2A_C_albicans_SC5314	1537575	1540356	K4-enriched-1010	1.34442	7.33673e-19
Ca22chr3A_C_albicans_SC5314	95315	97351	K4-depleted-6610	-1.66641	7.66116e-19
Ca22chrRA_C_albicans_SC5314	1656745	1659391	K4-enriched-8017	1.41612	7.69972e-19
Ca22chrRA_C_albicans_SC5314	2085515	2090321	K4-depleted-10929	-1.55785	7.74247e-19
Ca22chr6A_C_albicans_SC5314	790515	797066	K4-depleted-6363	-1.51744	7.83987e-19
Ca22chr2A_C_albicans_SC5314	1876180	1878556	K4-depleted-1645	-1.83338	7.86258e-19
Ca22chr1A_C_albicans_SC5314	1929880	1932221	K4-enriched-2750	1.38149	7.99952e-19
Ca22chr7A_C_albicans_SC5314	480600	482761	K4-depleted-5220	-1.75778	7.99952e-19
Ca22chr2A_C_albicans_SC5314	1260155	1262306	K4-depleted-1030	-1.63317	8.00515e-19
Ca22chr3A_C_albicans_SC5314	1428405	1430176	K4-enriched-5894	1.41805	8.08992e-19
Ca22chr5A_C_albicans_SC5314	420840	423411	K4-depleted-8476	-1.48107	8.32602e-19
Ca22chrRA_C_albicans_SC5314	800885	803191	K4-depleted-9837	-1.56785	8.89101e-19
Ca22chr1A_C_albicans_SC5314	2333060	2339051	K4-depleted-4035	-1.4144	8.90574e-19
Ca22chrRA_C_albicans_SC5314	1731605	1736316	K4-depleted-10664	-1.44987	9.05159e-19
Ca22chrRA_C_albicans_SC5314	854055	856006	K4-depleted-9861	-1.60996	9.10337e-19
Ca22chr6A_C_albicans_SC5314	113725	117246	K4-enriched-4381	1.32589	9.19123e-19
Ca22chr3A_C_albicans_SC5314	1749690	1754011	K4-depleted-8131	-1.45283	9.52484e-19
Ca22chr1A_C_albicans_SC5314	2781855	2783566	K4-enriched-3338	1.54044	9.64286e-19
Ca22chr1A_C_albicans_SC5314	1809920	1813076	K4-depleted-3597	-1.71891	9.66699e-19
Ca22chr4A_C_albicans_SC5314	1582830	1586701	K4-enriched-9340	1.35057	9.70416e-19
Ca22chr1A_C_albicans_SC5314	1608200	1610116	K4-depleted-3395	-1.64788	9.87976e-19
Ca22chrRA_C_albicans_SC5314	390035	391551	K4-enriched-7220	1.49082	1.03712e-18
Ca22chr1A_C_albicans_SC5314	952970	957051	K4-depleted-2798	-1.47966	1.04441e-18
Ca22chr1A_C_albicans_SC5314	2081340	2085771	K4-depleted-3822	-1.53914	1.08124e-18
Ca22chr3A_C_albicans_SC5314	1584560	1587621	K4-depleted-8000	-1.56164	1.08124e-18
Ca22chr4A_C_albicans_SC5314	42365	47476	K4-depleted-11081	-1.46022	1.08124e-18
Ca22chr6A_C_albicans_SC5314	1025010	1028381	K4-depleted-6554	-1.61209	1.08124e-18
Ca22chr4A_C_albicans_SC5314	683115	686376	K4-depleted-11678	-1.50688	1.19845e-18
Ca22chr1A_C_albicans_SC5314	2595785	2599691	K4-depleted-4220	-1.47922	1.23186e-18
Ca22chr3A_C_albicans_SC5314	905635	910126	K4-depleted-7416	-1.40731	1.34198e-18
Ca22chr1A_C_albicans_SC5314	1270995	1274706	K4-enriched-2312	1.47787	1.37087e-18
Ca22chr3A_C_albicans_SC5314	963340	969661	K4-depleted-7437	-1.41233	1.40728e-18
Ca22chr1A_C_albicans_SC5314	31020	32721	K4-enriched-1515	1.38125	1.42344e-18
Ca22chr5A_C_albicans_SC5314	115760	118616	K4-depleted-8209	-1.70114	1.51236e-18
Ca22chr5A_C_albicans_SC5314	1121210	1122206	K4-enriched-6911	1.80167	1.56616e-18
Ca22chr3A_C_albicans_SC5314	568310	572686	K4-depleted-7161	-1.51124	1.68093e-18
Ca22chr3A_C_albicans_SC5314	923705	927251	K4-depleted-7421	-1.62198	1.68093e-18
Ca22chr1A_C_albicans_SC5314	2816250	2818676	K4-depleted-4426	-1.52673	1.69218e-18
Ca22chr3A_C_albicans_SC5314	1298205	1299351	K4-enriched-5824	1.64305	1.74241e-18
Ca22chrRA_C_albicans_SC5314	46050	54911	K4-depleted-9238	-1.46653	1.75814e-18
Ca22chr2A_C_albicans_SC5314	1699470	1703066	K4-depleted-1416	-1.56568	1.78402e-18
Ca22chr1A_C_albicans_SC5314	372880	375126	K4-depleted-2315	-1.60775	1.81772e-18
Ca22chr2A_C_albicans_SC5314	1255580	1259151	K4-depleted-1029	-1.48318	1.82537e-18
Ca22chr1A_C_albicans_SC5314	1144640	1148846	K4-depleted-2941	-1.50628	1.83376e-18
Ca22chr1A_C_albicans_SC5314	1210445	1212371	K4-enriched-2253	1.42387	1.85208e-18
Ca22chr2A_C_albicans_SC5314	109675	115036	K4-depleted-65	-1.52454	1.95676e-18
Ca22chr4A_C_albicans_SC5314	1041395	1046186	K4-depleted-12041	-1.43111	1.96977e-18
Ca22chr6A_C_albicans_SC5314	744590	750086	K4-depleted-6317	-1.52144	1.97375e-18
Ca22chr1A_C_albicans_SC5314	234335	236076	K4-enriched-1647	1.43554	1.99243e-18
Ca22chr1A_C_albicans_SC5314	194050	197301	K4-depleted-2186	-1.4752	2.06601e-18
Ca22chr4A_C_albicans_SC5314	1474185	1479286	K4-depleted-12411	-1.43042	2.07818e-18
Ca22chr1A_C_albicans_SC5314	765950	770371	K4-depleted-2625	-1.55139	2.10403e-18
Ca22chr4A_C_albicans_SC5314	417240	418651	K4-enriched-8601	1.64119	2.12941e-18
Ca22chrRA_C_albicans_SC5314	221965	225446	K4-depleted-9334	-1.43544	2.22147e-18
Ca22chr7A_C_albicans_SC5314	785580	788186	K4-depleted-5485	-1.82257	2.2944e-18
Ca22chr5A_C_albicans_SC5314	370055	372241	K4-depleted-8427	-1.78132	2.32699e-18
Ca22chr3A_C_albicans_SC5314	124395	126936	K4-depleted-6626	-1.50079	2.35517e-18
Ca22chr1A_C_albicans_SC5314	1056885	1058761	K4-enriched-2186	1.42645	2.52669e-18
Ca22chr6A_C_albicans_SC5314	654385	655636	K4-enriched-4780	1.59851	2.52669e-18
Ca22chr2A_C_albicans_SC5314	1371935	1374286	K4-depleted-1153	-1.84071	2.56773e-18
Ca22chr5A_C_albicans_SC5314	771710	774631	K4-depleted-8838	-1.52662	2.58525e-18
Ca22chr1A_C_albicans_SC5314	858190	860901	K4-enriched-2022	1.35738	2.70322e-18
Ca22chrRA_C_albicans_SC5314	814880	821466	K4-depleted-9841	-1.5654	2.79486e-18
Ca22chr2A_C_albicans_SC5314	1718830	1719926	K4-enriched-1131	1.51607	2.79575e-18
Ca22chr4A_C_albicans_SC5314	220145	223596	K4-depleted-11208	-1.38429	2.87128e-18
Ca22chr3A_C_albicans_SC5314	1653960	1655811	K4-enriched-6071	1.57175	2.92474e-18
Ca22chrRA_C_albicans_SC5314	82810	83746	K4-enriched-6979	1.59793	2.92474e-18
Ca22chr1A_C_albicans_SC5314	2863210	2865306	K4-depleted-4474	-1.64266	2.9677e-18
Ca22chr4A_C_albicans_SC5314	1579230	1582791	K4-depleted-12458	-1.6015	3.11392e-18
Ca22chr1A_C_albicans_SC5314	330980	333166	K4-enriched-1696	1.41209	3.13043e-18
Ca22chr7A_C_albicans_SC5314	696510	700061	K4-depleted-5390	-1.48332	3.23734e-18
Ca22chr2A_C_albicans_SC5314	900915	902016	K4-enriched-498	1.64037	3.30665e-18
Ca22chr4A_C_albicans_SC5314	1275720	1280006	K4-depleted-12243	-1.52201	3.39361e-18
Ca22chr2A_C_albicans_SC5314	1325555	1328536	K4-depleted-1070	-1.53614	3.60736e-18
Ca22chr2A_C_albicans_SC5314	1581195	1585266	K4-depleted-1312	-1.47322	3.64648e-18
Ca22chr4A_C_albicans_SC5314	437915	441351	K4-depleted-11457	-1.63185	3.64648e-18
Ca22chr1A_C_albicans_SC5314	2249420	2251856	K4-depleted-3954	-1.55704	3.75627e-18
Ca22chr1A_C_albicans_SC5314	1354735	1358221	K4-depleted-3209	-1.57911	3.8475e-18
Ca22chr1A_C_albicans_SC5314	1171160	1173871	K4-depleted-2964	-1.59122	4.02335e-18
Ca22chr5A_C_albicans_SC5314	915755	918906	K4-depleted-9008	-1.52773	4.02335e-18
Ca22chr7A_C_albicans_SC5314	685645	690991	K4-depleted-5379	-1.51209	4.10171e-18
Ca22chr4A_C_albicans_SC5314	1513480	1515426	K4-enriched-9317	1.37912	4.11412e-18
Ca22chr1A_C_albicans_SC5314	2634905	2636046	K4-enriched-3193	1.53474	4.3169e-18
Ca22chr1A_C_albicans_SC5314	185295	189286	K4-depleted-2184	-1.58268	4.46716e-18
Ca22chr2A_C_albicans_SC5314	283820	284926	K4-enriched-171	1.50803	4.5619e-18
Ca22chr1A_C_albicans_SC5314	1594300	1598081	K4-depleted-3384	-1.61082	4.63262e-18
Ca22chr1A_C_albicans_SC5314	2220290	2222171	K4-depleted-3932	-1.69418	4.65887e-18
Ca22chr2A_C_albicans_SC5314	762500	765961	K4-depleted-597	-1.60126	4.75068e-18
Ca22chr4A_C_albicans_SC5314	1217415	1219406	K4-depleted-12216	-1.71759	4.75152e-18
Ca22chr3A_C_albicans_SC5314	542080	545641	K4-depleted-7136	-1.45227	4.82473e-18
Ca22chr6A_C_albicans_SC5314	910230	911411	K4-enriched-4927	1.81617	4.82473e-18
Ca22chrRA_C_albicans_SC5314	803915	807106	K4-depleted-9838	-1.57815	4.86398e-18
Ca22chr1A_C_albicans_SC5314	2564595	2567451	K4-depleted-4207	-1.57008	5.07571e-18
Ca22chr4A_C_albicans_SC5314	302620	305796	K4-enriched-8525	1.39229	5.07571e-18
Ca22chr1A_C_albicans_SC5314	2256075	2257151	K4-enriched-2973	1.70359	5.1578e-18
Ca22chr7A_C_albicans_SC5314	880945	887851	K4-depleted-5612	-1.41779	5.16932e-18
Ca22chr1A_C_albicans_SC5314	1794570	1799296	K4-depleted-3589	-1.44015	5.23843e-18
Ca22chr1A_C_albicans_SC5314	77275	78611	K4-enriched-1538	1.40258	5.33289e-18
Ca22chr4A_C_albicans_SC5314	794775	796436	K4-enriched-8902	1.47754	5.36426e-18
Ca22chr7A_C_albicans_SC5314	473290	476186	K4-depleted-5206	-1.5675	5.63816e-18
Ca22chr1A_C_albicans_SC5314	2170230	2173676	K4-depleted-3878	-1.47379	5.71133e-18
Ca22chr2A_C_albicans_SC5314	410875	415491	K4-depleted-331	-1.52644	5.82143e-18
Ca22chr4A_C_albicans_SC5314	229205	231676	K4-enriched-8477	1.42736	5.9449e-18
Ca22chr3A_C_albicans_SC5314	155695	160861	K4-depleted-6654	-1.43633	6.17519e-18
Ca22chr2A_C_albicans_SC5314	819765	821901	K4-depleted-644	-1.77088	6.25827e-18
Ca22chr4A_C_albicans_SC5314	965545	969271	K4-depleted-12003	-1.53938	6.45219e-18
Ca22chr1A_C_albicans_SC5314	796050	797981	K4-enriched-1963	1.59096	6.60087e-18
Ca22chr3A_C_albicans_SC5314	813820	817506	K4-depleted-7343	-1.4815	6.66836e-18
Ca22chr3A_C_albicans_SC5314	893325	897011	K4-depleted-7409	-1.4526	6.8159e-18
Ca22chr1A_C_albicans_SC5314	2753215	2756881	K4-depleted-4347	-1.4379	6.98115e-18
Ca22chr4A_C_albicans_SC5314	882015	883531	K4-enriched-8963	1.41504	7.19463e-18
Ca22chr1A_C_albicans_SC5314	3100205	3104691	K4-depleted-4751	-1.42709	7.21689e-18
Ca22chr2A_C_albicans_SC5314	455360	457801	K4-enriched-301	1.31623	7.21689e-18
Ca22chr4A_C_albicans_SC5314	1296625	1301311	K4-depleted-12262	-1.51657	7.27524e-18
Ca22chr4A_C_albicans_SC5314	1435680	1436931	K4-enriched-9240	1.44988	7.39989e-18
Ca22chr2A_C_albicans_SC5314	1060780	1063656	K4-depleted-882	-1.46504	7.47961e-18
Ca22chrRA_C_albicans_SC5314	354365	356126	K4-depleted-9471	-1.69781	7.50247e-18
Ca22chr7A_C_albicans_SC5314	153185	155011	K4-enriched-3727	1.47145	7.69409e-18
Ca22chrRA_C_albicans_SC5314	1302130	1304561	K4-depleted-10225	-1.53899	7.69656e-18
Ca22chr7A_C_albicans_SC5314	868130	870901	K4-enriched-4292	1.27891	8.02411e-18
Ca22chr1A_C_albicans_SC5314	2490490	2492956	K4-enriched-3113	1.34167	8.07244e-18
Ca22chr6A_C_albicans_SC5314	757125	759016	K4-depleted-6325	-1.59234	8.07244e-18
Ca22chr3A_C_albicans_SC5314	940995	943461	K4-enriched-5580	1.36126	8.07545e-18
Ca22chr2A_C_albicans_SC5314	1086275	1087286	K4-enriched-668	1.84958	8.1286e-18
Ca22chr2A_C_albicans_SC5314	597250	600891	K4-depleted-498	-1.49603	8.14028e-18
Ca22chr2A_C_albicans_SC5314	188950	191801	K4-depleted-115	-1.48768	8.26585e-18
Ca22chr7A_C_albicans_SC5314	102255	105936	K4-depleted-4830	-1.52725	8.29449e-18
Ca22chr3A_C_albicans_SC5314	1556495	1559906	K4-depleted-7974	-1.5147	8.30231e-18
Ca22chr4A_C_albicans_SC5314	1071855	1075936	K4-depleted-12063	-1.49733	8.30231e-18
Ca22chrRA_C_albicans_SC5314	1651660	1654841	K4-depleted-10598	-1.42232	8.30231e-18
Ca22chr2A_C_albicans_SC5314	540345	542856	K4-enriched-336	1.32988	8.34042e-18
Ca22chr1A_C_albicans_SC5314	2686875	2687751	K4-enriched-3248	1.66287	8.42868e-18
Ca22chr4A_C_albicans_SC5314	39085	40561	K4-enriched-8383	1.35805	8.45837e-18
Ca22chr3A_C_albicans_SC5314	15610	17081	K4-enriched-4997	1.51652	8.66619e-18
Ca22chr4A_C_albicans_SC5314	1252495	1255916	K4-depleted-12233	-1.49259	8.66619e-18
Ca22chr3A_C_albicans_SC5314	1726935	1729011	K4-depleted-8123	-1.77197	8.98647e-18
Ca22chrRA_C_albicans_SC5314	1681085	1682501	K4-enriched-8028	1.32038	9.03561e-18
Ca22chr3A_C_albicans_SC5314	910190	912531	K4-enriched-5570	1.32926	9.15399e-18
Ca22chr2A_C_albicans_SC5314	401500	407141	K4-depleted-329	-1.51617	9.17726e-18
Ca22chrRA_C_albicans_SC5314	1771425	1773811	K4-enriched-8075	1.36037	9.55314e-18
Ca22chr5A_C_albicans_SC5314	315380	317441	K4-depleted-8381	-1.6091	9.94609e-18
Ca22chrRA_C_albicans_SC5314	470935	475366	K4-depleted-9538	-1.41638	1.00725e-17
Ca22chrRA_C_albicans_SC5314	405380	408656	K4-depleted-9504	-1.42968	1.00875e-17
Ca22chr1A_C_albicans_SC5314	2763670	2765466	K4-enriched-3307	1.43097	1.03036e-17
Ca22chr2A_C_albicans_SC5314	204360	205821	K4-enriched-107	1.44067	1.05189e-17
Ca22chr4A_C_albicans_SC5314	69605	76926	K4-depleted-11098	-1.41986	1.06305e-17
Ca22chr7A_C_albicans_SC5314	574535	577486	K4-depleted-5329	-1.58204	1.09076e-17
Ca22chr3A_C_albicans_SC5314	1655870	1660976	K4-depleted-8088	-1.51517	1.13802e-17
Ca22chr4A_C_albicans_SC5314	1236265	1238636	K4-enriched-9135	1.28134	1.1526e-17
Ca22chr2A_C_albicans_SC5314	2204785	2207761	K4-depleted-1994	-1.34885	1.18329e-17
Ca22chr3A_C_albicans_SC5314	817605	820486	K4-enriched-5529	1.29224	1.18329e-17
Ca22chr1A_C_albicans_SC5314	3080490	3083036	K4-depleted-4742	-1.54625	1.19545e-17
Ca22chr1A_C_albicans_SC5314	2405280	2408786	K4-enriched-3073	1.30329	1.21913e-17
Ca22chr3A_C_albicans_SC5314	1146940	1152851	K4-depleted-7565	-1.37525	1.25457e-17
Ca22chr6A_C_albicans_SC5314	637560	639411	K4-depleted-6172	-1.74202	1.25457e-17
Ca22chr7A_C_albicans_SC5314	615435	620226	K4-depleted-5352	-1.47684	1.25708e-17
Ca22chr2A_C_albicans_SC5314	305105	306296	K4-enriched-181	1.46285	1.28054e-17
Ca22chr5A_C_albicans_SC5314	1025495	1029141	K4-depleted-9070	-1.51435	1.29477e-17
Ca22chr2A_C_albicans_SC5314	664770	668711	K4-depleted-546	-1.44042	1.33752e-17
Ca22chr1A_C_albicans_SC5314	589565	593291	K4-depleted-2519	-1.51627	1.35325e-17
Ca22chr3A_C_albicans_SC5314	1110050	1114781	K4-depleted-7526	-1.43533	1.35325e-17
Ca22chr1A_C_albicans_SC5314	1022825	1025091	K4-depleted-2844	-1.6419	1.38572e-17
Ca22chr6A_C_albicans_SC5314	848910	850391	K4-enriched-4889	1.39552	1.40227e-17
Ca22chrRA_C_albicans_SC5314	1966110	1967971	K4-enriched-8160	1.36442	1.44911e-17
Ca22chr4A_C_albicans_SC5314	1160655	1162511	K4-enriched-9079	1.50163	1.48121e-17
Ca22chrRA_C_albicans_SC5314	318210	324841	K4-depleted-9444	-1.38328	1.49874e-17
Ca22chr1A_C_albicans_SC5314	1769550	1772311	K4-depleted-3579	-1.48049	1.51106e-17
Ca22chr4A_C_albicans_SC5314	135870	137806	K4-depleted-11134	-1.63102	1.51106e-17
Ca22chr4A_C_albicans_SC5314	731835	734156	K4-depleted-11742	-1.64265	1.57486e-17
Ca22chr6A_C_albicans_SC5314	724470	726181	K4-enriched-4834	1.32856	1.57486e-17
Ca22chr1A_C_albicans_SC5314	2004570	2006926	K4-depleted-3774	-1.57977	1.58362e-17
Ca22chr1A_C_albicans_SC5314	722805	726016	K4-depleted-2592	-1.51232	1.61081e-17
Ca22chr3A_C_albicans_SC5314	1515855	1519606	K4-depleted-7938	-1.53404	1.61081e-17
Ca22chr7A_C_albicans_SC5314	681795	684911	K4-depleted-5378	-1.55276	1.64993e-17
Ca22chr3A_C_albicans_SC5314	1345235	1347981	K4-depleted-7826	-1.50543	1.71433e-17
Ca22chr1A_C_albicans_SC5314	22905	26611	K4-depleted-2020	-1.41267	1.73046e-17
Ca22chr5A_C_albicans_SC5314	1019745	1021796	K4-depleted-9068	-1.48473	1.74318e-17
Ca22chr6A_C_albicans_SC5314	70505	73276	K4-depleted-5679	-1.53789	1.7551e-17
Ca22chr3A_C_albicans_SC5314	64455	67026	K4-enriched-5015	1.29406	1.79949e-17
Ca22chr6A_C_albicans_SC5314	133765	134816	K4-enriched-4390	1.65541	1.85776e-17
Ca22chr1A_C_albicans_SC5314	2260745	2263096	K4-depleted-3967	-1.53842	1.9045e-17
Ca22chr1A_C_albicans_SC5314	2624645	2628881	K4-depleted-4240	-1.41875	1.91874e-17
Ca22chr2A_C_albicans_SC5314	1277850	1281691	K4-enriched-783	1.31659	1.94271e-17
Ca22chr7A_C_albicans_SC5314	214935	217726	K4-depleted-4978	-1.38425	1.95608e-17
Ca22chr1A_C_albicans_SC5314	974760	977406	K4-depleted-2805	-1.62543	1.96083e-17
Ca22chr1A_C_albicans_SC5314	805680	809431	K4-depleted-2657	-1.63753	1.97876e-17
Ca22chrRA_C_albicans_SC5314	1737610	1741086	K4-depleted-10665	-1.4635	1.99324e-17
Ca22chr5A_C_albicans_SC5314	1149460	1151486	K4-enriched-6922	1.33467	2.00549e-17
Ca22chr7A_C_albicans_SC5314	643125	647211	K4-depleted-5363	-1.44061	2.08235e-17
Ca22chr1A_C_albicans_SC5314	1174835	1179926	K4-depleted-2966	-1.36602	2.13192e-17
Ca22chr2A_C_albicans_SC5314	959575	960496	K4-enriched-546	1.83458	2.17472e-17
Ca22chr2A_C_albicans_SC5314	1353245	1354626	K4-enriched-851	1.41468	2.17472e-17
Ca22chr2A_C_albicans_SC5314	2070630	2072031	K4-enriched-1411	1.82108	2.23788e-17
Ca22chr3A_C_albicans_SC5314	1541260	1544301	K4-enriched-5946	1.36726	2.24852e-17
Ca22chr1A_C_albicans_SC5314	2086245	2087826	K4-enriched-2875	1.34188	2.25037e-17
Ca22chr5A_C_albicans_SC5314	363555	365816	K4-depleted-8420	-1.77992	2.25357e-17
Ca22chr4A_C_albicans_SC5314	755960	758206	K4-depleted-11756	-1.50429	2.26957e-17
Ca22chr6A_C_albicans_SC5314	233145	235906	K4-depleted-5803	-1.61404	2.2891e-17
Ca22chr1A_C_albicans_SC5314	1827325	1831906	K4-depleted-3606	-1.38287	2.30899e-17
Ca22chr3A_C_albicans_SC5314	1623855	1626521	K4-depleted-8052	-1.46248	2.31015e-17
Ca22chr3A_C_albicans_SC5314	1259645	1262931	K4-depleted-7722	-1.57562	2.36708e-17
Ca22chr5A_C_albicans_SC5314	1074055	1079936	K4-depleted-9112	-1.51843	2.40861e-17
Ca22chr1A_C_albicans_SC5314	2832580	2835556	K4-depleted-4443	-1.47825	2.42081e-17
Ca22chr5A_C_albicans_SC5314	1016330	1019556	K4-depleted-9061	-1.46804	2.49806e-17
Ca22chrRA_C_albicans_SC5314	869120	872956	K4-depleted-9879	-1.54078	2.51219e-17
Ca22chr2A_C_albicans_SC5314	485110	490216	K4-depleted-437	-1.34478	2.53461e-17
Ca22chrRA_C_albicans_SC5314	1243285	1248521	K4-depleted-10169	-1.53143	2.56489e-17
Ca22chr1A_C_albicans_SC5314	1082935	1091291	K4-depleted-2916	-1.3354	2.5688e-17
Ca22chr4A_C_albicans_SC5314	1239370	1240756	K4-enriched-9136	1.33479	2.5688e-17
Ca22chr5A_C_albicans_SC5314	399520	401126	K4-enriched-6382	1.38617	2.57265e-17
Ca22chr3A_C_albicans_SC5314	1245785	1248806	K4-depleted-7709	-1.58994	2.69464e-17
Ca22chr5A_C_albicans_SC5314	516045	521091	K4-depleted-8527	-1.47861	2.72877e-17
Ca22chr2A_C_albicans_SC5314	1595945	1598191	K4-depleted-1323	-1.49951	2.7365e-17
Ca22chr7A_C_albicans_SC5314	678720	681771	K4-depleted-5377	-1.57087	2.87424e-17
Ca22chr3A_C_albicans_SC5314	718705	721476	K4-depleted-7285	-1.47276	2.88239e-17
Ca22chr2A_C_albicans_SC5314	1667805	1672096	K4-depleted-1378	-1.42268	2.96121e-17
Ca22chr1A_C_albicans_SC5314	2874650	2878526	K4-depleted-4489	-1.45633	2.98126e-17
Ca22chr2A_C_albicans_SC5314	1025075	1029016	K4-depleted-852	-1.42673	3.03786e-17
Ca22chr2A_C_albicans_SC5314	530745	533561	K4-depleted-460	-1.46536	3.13247e-17
Ca22chr1A_C_albicans_SC5314	555685	558321	K4-depleted-2489	-1.54996	3.13781e-17
Ca22chr7A_C_albicans_SC5314	894500	898231	K4-depleted-5616	-1.47095	3.20973e-17
Ca22chr1A_C_albicans_SC5314	2298575	2301036	K4-enriched-3006	1.40511	3.22831e-17
Ca22chrRA_C_albicans_SC5314	720765	723021	K4-enriched-7451	1.33996	3.23372e-17
Ca22chr6A_C_albicans_SC5314	907825	910121	K4-depleted-6457	-1.53114	3.24631e-17
Ca22chr7A_C_albicans_SC5314	648480	652011	K4-depleted-5364	-1.46991	3.30044e-17
Ca22chr7A_C_albicans_SC5314	112285	115241	K4-depleted-4840	-1.55806	3.40474e-17
Ca22chr4A_C_albicans_SC5314	216125	218966	K4-depleted-11207	-1.63779	3.53294e-17
Ca22chr1A_C_albicans_SC5314	2154195	2155316	K4-enriched-2910	1.54119	3.53839e-17
Ca22chrRA_C_albicans_SC5314	877955	882006	K4-depleted-9888	-1.64595	3.56003e-17
Ca22chr3A_C_albicans_SC5314	1326635	1328956	K4-depleted-7816	-1.62311	3.59027e-17
Ca22chrRA_C_albicans_SC5314	64275	68251	K4-depleted-9244	-1.47049	3.65101e-17
Ca22chr1A_C_albicans_SC5314	289425	291156	K4-enriched-1676	1.33498	3.65148e-17
Ca22chr5A_C_albicans_SC5314	1110320	1116291	K4-depleted-9165	-1.43763	3.65148e-17
Ca22chr5A_C_albicans_SC5314	147130	148126	K4-enriched-6192	1.60548	3.67952e-17
Ca22chr1A_C_albicans_SC5314	781300	784126	K4-depleted-2634	-1.46251	3.68645e-17
Ca22chr2A_C_albicans_SC5314	2216625	2220181	K4-depleted-1998	-1.4365	3.69506e-17
Ca22chr1A_C_albicans_SC5314	1773420	1777316	K4-depleted-3580	-1.34383	3.6951e-17
Ca22chr2A_C_albicans_SC5314	37580	39141	K4-enriched-22	1.35266	3.6951e-17
Ca22chr6A_C_albicans_SC5314	958905	961631	K4-depleted-6528	-1.53574	3.74688e-17
Ca22chr6A_C_albicans_SC5314	872445	875611	K4-depleted-6417	-1.60788	3.76858e-17
Ca22chr2A_C_albicans_SC5314	438920	441111	K4-depleted-383	-1.76716	3.87905e-17
Ca22chr5A_C_albicans_SC5314	389915	391266	K4-enriched-6372	1.70596	3.88117e-17
Ca22chrRA_C_albicans_SC5314	1492485	1493701	K4-enriched-7960	1.64154	3.92081e-17
Ca22chrRA_C_albicans_SC5314	1548185	1550831	K4-depleted-10531	-1.51598	4.16432e-17
Ca22chr1A_C_albicans_SC5314	2830295	2832536	K4-enriched-3386	1.39285	4.16939e-17
Ca22chr7A_C_albicans_SC5314	515525	517141	K4-depleted-5267	-1.68117	4.17011e-17
Ca22chr3A_C_albicans_SC5314	560800	562731	K4-depleted-7152	-1.66788	4.18214e-17
Ca22chr3A_C_albicans_SC5314	555140	558896	K4-depleted-7151	-1.54758	4.19371e-17
Ca22chr4A_C_albicans_SC5314	1392615	1394901	K4-depleted-12311	-1.52457	4.19371e-17
Ca22chr1A_C_albicans_SC5314	3026450	3030726	K4-depleted-4701	-1.55243	4.31188e-17
Ca22chr6A_C_albicans_SC5314	355915	358001	K4-enriched-4571	1.36434	4.38121e-17
Ca22chr2A_C_albicans_SC5314	398020	400466	K4-depleted-328	-1.54144	4.472e-17
Ca22chr4A_C_albicans_SC5314	1355900	1359366	K4-depleted-12298	-1.39817	4.49834e-17
Ca22chr7A_C_albicans_SC5314	814450	816081	K4-enriched-4227	1.30016	4.50378e-17
Ca22chr2A_C_albicans_SC5314	1951650	1953536	K4-depleted-1693	-1.66225	4.54864e-17
Ca22chr2A_C_albicans_SC5314	934065	936666	K4-depleted-750	-1.46589	4.65843e-17
Ca22chr2A_C_albicans_SC5314	377880	380411	K4-depleted-315	-1.63158	4.6814e-17
Ca22chr1A_C_albicans_SC5314	2435515	2437281	K4-enriched-3089	1.32986	4.71564e-17
Ca22chr2A_C_albicans_SC5314	564885	567726	K4-depleted-481	-1.47825	4.8143e-17
Ca22chr1A_C_albicans_SC5314	1077305	1079791	K4-depleted-2908	-1.72656	4.84502e-17
Ca22chr7A_C_albicans_SC5314	891415	894456	K4-enriched-4300	1.25656	4.86754e-17
Ca22chr1A_C_albicans_SC5314	545500	550026	K4-depleted-2486	-1.457	4.94354e-17
Ca22chrRA_C_albicans_SC5314	311415	312761	K4-enriched-7157	1.48993	4.99309e-17
Ca22chr2A_C_albicans_SC5314	795495	797751	K4-depleted-623	-1.48779	5.03122e-17
Ca22chr1A_C_albicans_SC5314	3015995	3017281	K4-enriched-3525	1.44304	5.03176e-17
Ca22chr1A_C_albicans_SC5314	2644015	2647016	K4-depleted-4250	-1.45444	5.04296e-17
Ca22chr2A_C_albicans_SC5314	1808710	1810461	K4-depleted-1580	-1.89728	5.13571e-17
Ca22chr2A_C_albicans_SC5314	266610	269801	K4-depleted-211	-1.44519	5.14369e-17
Ca22chr1A_C_albicans_SC5314	2150235	2154131	K4-depleted-3866	-1.58757	5.21374e-17
Ca22chr2A_C_albicans_SC5314	1883330	1884466	K4-enriched-1276	1.57256	5.23988e-17
Ca22chr1A_C_albicans_SC5314	1642040	1644391	K4-depleted-3419	-1.60927	5.25642e-17
Ca22chr7A_C_albicans_SC5314	597005	600476	K4-depleted-5345	-1.40265	5.3175e-17
Ca22chrRA_C_albicans_SC5314	1063920	1065181	K4-enriched-7656	1.58119	5.34829e-17
Ca22chr6A_C_albicans_SC5314	673825	674911	K4-enriched-4789	1.47097	5.34966e-17
Ca22chr1A_C_albicans_SC5314	1922415	1928041	K4-depleted-3661	-1.39847	5.62849e-17
Ca22chr7A_C_albicans_SC5314	531405	534516	K4-enriched-4009	1.31111	5.70524e-17
Ca22chr1A_C_albicans_SC5314	1432290	1435061	K4-depleted-3278	-1.43331	5.91766e-17
Ca22chr2A_C_albicans_SC5314	2178450	2180501	K4-enriched-1475	1.2609	5.91766e-17
Ca22chrRA_C_albicans_SC5314	714135	716011	K4-enriched-7443	1.33362	6.11006e-17
Ca22chr2A_C_albicans_SC5314	51065	54566	K4-depleted-32	-1.44258	6.1376e-17
Ca22chr3A_C_albicans_SC5314	1192035	1194496	K4-enriched-5721	1.34146	6.2005e-17
Ca22chrRA_C_albicans_SC5314	535875	538306	K4-depleted-9566	-1.51605	6.2191e-17
Ca22chrRA_C_albicans_SC5314	964220	967836	K4-depleted-9922	-1.39624	6.2191e-17
Ca22chrRA_C_albicans_SC5314	2076800	2080966	K4-depleted-10915	-1.52441	6.22485e-17
Ca22chr5A_C_albicans_SC5314	1134540	1138971	K4-depleted-9181	-1.49909	6.30219e-17
Ca22chr2A_C_albicans_SC5314	443395	445911	K4-depleted-393	-1.54218	6.39913e-17
Ca22chrRA_C_albicans_SC5314	901995	903716	K4-enriched-7543	1.25175	6.42161e-17
Ca22chr1A_C_albicans_SC5314	905030	907626	K4-enriched-2064	1.29238	6.49962e-17
Ca22chr3A_C_albicans_SC5314	878070	882261	K4-depleted-7393	-1.46571	6.49962e-17
Ca22chr1A_C_albicans_SC5314	948950	950361	K4-enriched-2090	1.31607	6.71286e-17
Ca22chr2A_C_albicans_SC5314	759740	762306	K4-depleted-595	-1.48492	6.73901e-17
Ca22chr4A_C_albicans_SC5314	941625	945616	K4-depleted-11995	-1.37958	6.79581e-17
Ca22chr1A_C_albicans_SC5314	1699595	1700941	K4-enriched-2611	1.34626	6.85106e-17
Ca22chr2A_C_albicans_SC5314	85345	89071	K4-depleted-49	-1.39329	6.92696e-17
Ca22chr1A_C_albicans_SC5314	869755	872581	K4-enriched-2027	1.343	7.16349e-17
Ca22chr1A_C_albicans_SC5314	409495	412551	K4-depleted-2345	-1.56776	7.17613e-17
Ca22chr3A_C_albicans_SC5314	1201845	1204091	K4-depleted-7639	-1.68967	7.17613e-17
Ca22chr3A_C_albicans_SC5314	1538970	1540036	K4-enriched-5945	1.51089	7.34888e-17
Ca22chr2A_C_albicans_SC5314	2094910	2097836	K4-enriched-1429	1.44544	7.52673e-17
Ca22chr5A_C_albicans_SC5314	325000	329356	K4-depleted-8386	-1.42871	7.73938e-17
Ca22chr2A_C_albicans_SC5314	847255	848946	K4-depleted-666	-1.62766	8.16927e-17
Ca22chr7A_C_albicans_SC5314	85035	87491	K4-depleted-4825	-1.39191	8.24836e-17
Ca22chr1A_C_albicans_SC5314	2984535	2986936	K4-depleted-4657	-1.62775	8.31642e-17
Ca22chr4A_C_albicans_SC5314	1264640	1268361	K4-depleted-12240	-1.49749	8.40345e-17
Ca22chr1A_C_albicans_SC5314	2397545	2399391	K4-enriched-3068	1.3577	8.58754e-17
Ca22chr3A_C_albicans_SC5314	219365	220686	K4-enriched-5086	1.75425	8.63232e-17
Ca22chr3A_C_albicans_SC5314	945470	949446	K4-depleted-7427	-1.47421	8.69862e-17
Ca22chr2A_C_albicans_SC5314	1467055	1468906	K4-enriched-975	1.37455	8.71174e-17
Ca22chr4A_C_albicans_SC5314	404780	408461	K4-depleted-11435	-1.62918	8.78865e-17
Ca22chr4A_C_albicans_SC5314	388095	391436	K4-depleted-11420	-1.5201	8.87076e-17
Ca22chr3A_C_albicans_SC5314	949490	951836	K4-depleted-7429	-1.51417	8.87794e-17
Ca22chr3A_C_albicans_SC5314	1381160	1385881	K4-depleted-7845	-1.5467	8.91232e-17
Ca22chrRA_C_albicans_SC5314	1105610	1109136	K4-depleted-10081	-1.52396	8.96514e-17
Ca22chr1A_C_albicans_SC5314	1246080	1247881	K4-depleted-3030	-1.61545	9.01397e-17
Ca22chrRA_C_albicans_SC5314	478080	481981	K4-depleted-9540	-1.41355	9.0839e-17
Ca22chr7A_C_albicans_SC5314	384325	385681	K4-enriched-3925	1.32074	9.09454e-17
Ca22chr4A_C_albicans_SC5314	583260	585076	K4-enriched-8803	1.34723	9.185e-17
Ca22chr5A_C_albicans_SC5314	960290	962141	K4-enriched-6807	1.2888	9.37102e-17
Ca22chrRA_C_albicans_SC5314	2135720	2139111	K4-depleted-10966	-1.44879	9.4867e-17
Ca22chr2A_C_albicans_SC5314	1801840	1808531	K4-depleted-1576	-1.56264	9.49635e-17
Ca22chrRA_C_albicans_SC5314	1252215	1255106	K4-depleted-10171	-1.50789	9.91356e-17
Ca22chr3A_C_albicans_SC5314	489920	492631	K4-enriched-5297	1.33008	1.00172e-16
Ca22chr3A_C_albicans_SC5314	176095	180341	K4-depleted-6664	-1.41782	1.01593e-16
Ca22chrRA_C_albicans_SC5314	2198550	2200376	K4-depleted-11021	-1.58348	1.01874e-16
Ca22chr1A_C_albicans_SC5314	1323090	1325466	K4-depleted-3129	-1.60929	1.02611e-16
Ca22chr7A_C_albicans_SC5314	771125	774406	K4-depleted-5463	-1.36785	1.05124e-16
Ca22chrRA_C_albicans_SC5314	906970	910166	K4-depleted-9905	-1.37739	1.0521e-16
Ca22chr1A_C_albicans_SC5314	620175	623781	K4-depleted-2538	-1.42972	1.05954e-16
Ca22chr5A_C_albicans_SC5314	48435	52341	K4-depleted-8179	-1.35894	1.05999e-16
Ca22chr1A_C_albicans_SC5314	1490790	1492816	K4-depleted-3304	-1.42894	1.09624e-16
Ca22chr5A_C_albicans_SC5314	454205	455866	K4-enriched-6407	1.25787	1.12955e-16
Ca22chr4A_C_albicans_SC5314	245835	248751	K4-depleted-11238	-1.5068	1.14044e-16
Ca22chr1A_C_albicans_SC5314	831865	832926	K4-enriched-1994	1.62317	1.14174e-16
Ca22chr5A_C_albicans_SC5314	964510	973611	K4-depleted-9034	-1.40173	1.18733e-16
Ca22chr3A_C_albicans_SC5314	110070	112576	K4-depleted-6615	-1.41723	1.19301e-16
Ca22chr2A_C_albicans_SC5314	464275	467581	K4-depleted-424	-1.46581	1.21633e-16
Ca22chrRA_C_albicans_SC5314	2075625	2076711	K4-enriched-8272	1.54393	1.27067e-16
Ca22chr1A_C_albicans_SC5314	318000	319546	K4-enriched-1684	1.33798	1.27422e-16
Ca22chr1A_C_albicans_SC5314	2611165	2615401	K4-depleted-4227	-1.51327	1.2838e-16
Ca22chrRA_C_albicans_SC5314	73125	75541	K4-depleted-9246	-1.60836	1.29662e-16
Ca22chr3A_C_albicans_SC5314	601950	606646	K4-depleted-7191	-1.36594	1.32215e-16
Ca22chrRA_C_albicans_SC5314	1847765	1850786	K4-depleted-10703	-1.42153	1.32608e-16
Ca22chr1A_C_albicans_SC5314	2586435	2590846	K4-depleted-4215	-1.42187	1.33021e-16
Ca22chr2A_C_albicans_SC5314	791640	794581	K4-depleted-622	-1.45267	1.33746e-16
Ca22chrRA_C_albicans_SC5314	747660	750876	K4-enriched-7470	1.26074	1.36378e-16
Ca22chr2A_C_albicans_SC5314	693940	697726	K4-depleted-560	-1.42238	1.37517e-16
Ca22chr3A_C_albicans_SC5314	1754120	1756376	K4-enriched-6108	1.23901	1.39793e-16
Ca22chr1A_C_albicans_SC5314	2497505	2500981	K4-depleted-4144	-1.50483	1.47836e-16
Ca22chr4A_C_albicans_SC5314	751080	754936	K4-depleted-11755	-1.51381	1.48999e-16
Ca22chr3A_C_albicans_SC5314	1608335	1611376	K4-depleted-8035	-1.52694	1.50275e-16
Ca22chr1A_C_albicans_SC5314	2901885	2903141	K4-enriched-3441	1.74671	1.50327e-16
Ca22chrRA_C_albicans_SC5314	1120815	1123721	K4-depleted-10090	-1.71155	1.51929e-16
Ca22chr1A_C_albicans_SC5314	1194880	1196421	K4-enriched-2248	1.3129	1.52766e-16
Ca22chr7A_C_albicans_SC5314	317330	319771	K4-depleted-5097	-1.68024	1.55061e-16
Ca22chr2A_C_albicans_SC5314	246195	247806	K4-depleted-196	-1.64808	1.55359e-16
Ca22chr5A_C_albicans_SC5314	1094710	1097461	K4-depleted-9152	-1.49239	1.55359e-16
Ca22chrRA_C_albicans_SC5314	697950	699156	K4-enriched-7435	1.42879	1.55621e-16
Ca22chr1A_C_albicans_SC5314	268885	272311	K4-enriched-1667	1.2191	1.58787e-16
Ca22chr4A_C_albicans_SC5314	579680	581386	K4-enriched-8802	1.27441	1.58787e-16
Ca22chr1A_C_albicans_SC5314	1762575	1763576	K4-enriched-2664	1.47834	1.6303e-16
Ca22chr5A_C_albicans_SC5314	1066060	1067561	K4-enriched-6871	1.42109	1.64618e-16
Ca22chr1A_C_albicans_SC5314	997890	1001151	K4-depleted-2828	-1.46922	1.65241e-16
Ca22chr2A_C_albicans_SC5314	572440	574091	K4-enriched-348	1.27839	1.66138e-16
Ca22chrRA_C_albicans_SC5314	1879580	1883031	K4-depleted-10713	-1.43826	1.66138e-16
Ca22chr7A_C_albicans_SC5314	554215	559396	K4-depleted-5309	-1.2871	1.69956e-16
Ca22chr4A_C_albicans_SC5314	1144380	1145641	K4-enriched-9068	1.35005	1.78606e-16
Ca22chr6A_C_albicans_SC5314	557935	563291	K4-depleted-6125	-1.45052	1.80916e-16
Ca22chr2A_C_albicans_SC5314	1182320	1184641	K4-depleted-981	-1.46843	1.82922e-16
Ca22chr2A_C_albicans_SC5314	2111045	2112066	K4-enriched-1439	1.41394	1.83152e-16
Ca22chr3A_C_albicans_SC5314	391055	394196	K4-depleted-6957	-1.49348	1.84027e-16
Ca22chr5A_C_albicans_SC5314	37250	40611	K4-depleted-8175	-1.34764	1.84334e-16
Ca22chr1A_C_albicans_SC5314	1611685	1614286	K4-depleted-3398	-1.51027	1.87006e-16
Ca22chrRA_C_albicans_SC5314	2133380	2135616	K4-enriched-8293	1.27675	1.92753e-16
Ca22chr2A_C_albicans_SC5314	514325	516076	K4-depleted-450	-1.74464	1.97082e-16
Ca22chr4A_C_albicans_SC5314	585175	590221	K4-depleted-11641	-1.33559	2.00186e-16
Ca22chr4A_C_albicans_SC5314	255110	256931	K4-enriched-8496	1.29834	2.03053e-16
Ca22chr2A_C_albicans_SC5314	2058360	2060576	K4-depleted-1806	-1.43468	2.06363e-16
Ca22chr7A_C_albicans_SC5314	889495	890726	K4-enriched-4299	1.31845	2.08407e-16
Ca22chr5A_C_albicans_SC5314	641515	643226	K4-enriched-6537	1.33345	2.14592e-16
Ca22chr3A_C_albicans_SC5314	1621915	1622956	K4-enriched-6014	1.57782	2.18099e-16
Ca22chr4A_C_albicans_SC5314	377725	381951	K4-depleted-11416	-1.50998	2.18702e-16
Ca22chr2A_C_albicans_SC5314	287625	290296	K4-enriched-175	1.28641	2.22209e-16
Ca22chr2A_C_albicans_SC5314	1397905	1400796	K4-depleted-1179	-1.59451	2.22209e-16
Ca22chr4A_C_albicans_SC5314	1490220	1492721	K4-depleted-12424	-1.42921	2.24696e-16
Ca22chr4A_C_albicans_SC5314	1193615	1196746	K4-depleted-12194	-1.53959	2.26052e-16
Ca22chr1A_C_albicans_SC5314	1413125	1415791	K4-depleted-3266	-1.55038	2.28876e-16
Ca22chrRA_C_albicans_SC5314	1480085	1483776	K4-depleted-10482	-1.37344	2.30753e-16
Ca22chr5A_C_albicans_SC5314	542910	545301	K4-depleted-8558	-1.50501	2.3166e-16
Ca22chr1A_C_albicans_SC5314	285175	287706	K4-depleted-2230	-1.37079	2.35817e-16
Ca22chrRA_C_albicans_SC5314	931720	933391	K4-enriched-7553	1.33235	2.39334e-16
Ca22chr1A_C_albicans_SC5314	645785	649601	K4-depleted-2550	-1.4469	2.45377e-16
Ca22chr6A_C_albicans_SC5314	895525	897191	K4-depleted-6446	-1.4904	2.51262e-16
Ca22chr2A_C_albicans_SC5314	1041080	1042101	K4-enriched-643	1.40465	2.54743e-16
Ca22chr7A_C_albicans_SC5314	413260	416151	K4-depleted-5184	-1.44777	2.61954e-16
Ca22chr1A_C_albicans_SC5314	526240	528676	K4-enriched-1834	1.40545	2.66321e-16
Ca22chrRA_C_albicans_SC5314	558220	560536	K4-depleted-9583	-1.70628	2.71317e-16
Ca22chr7A_C_albicans_SC5314	744135	745961	K4-enriched-4169	1.47563	2.77502e-16
Ca22chrRA_C_albicans_SC5314	439865	445881	K4-depleted-9525	-1.33294	2.77502e-16
Ca22chr3A_C_albicans_SC5314	1744855	1746181	K4-enriched-6104	1.27418	2.87176e-16
Ca22chr5A_C_albicans_SC5314	95540	102501	K4-depleted-8203	-1.30948	2.92038e-16
Ca22chr3A_C_albicans_SC5314	888125	889971	K4-depleted-7406	-1.72797	2.97166e-16
Ca22chr2A_C_albicans_SC5314	1121685	1123371	K4-enriched-704	1.28939	3.18153e-16
Ca22chr3A_C_albicans_SC5314	447585	451261	K4-depleted-7034	-1.47255	3.2001e-16
Ca22chrRA_C_albicans_SC5314	823650	828471	K4-depleted-9844	-1.40531	3.21262e-16
Ca22chr2A_C_albicans_SC5314	1872410	1875286	K4-depleted-1644	-1.53765	3.22939e-16
Ca22chr3A_C_albicans_SC5314	1577965	1579726	K4-depleted-7990	-1.51282	3.29649e-16
Ca22chr3A_C_albicans_SC5314	379335	381011	K4-depleted-6934	-1.73732	3.37199e-16
Ca22chr1A_C_albicans_SC5314	59490	62811	K4-depleted-2035	-1.42195	3.44203e-16
Ca22chr3A_C_albicans_SC5314	26420	30831	K4-depleted-6567	-1.47538	3.46561e-16
Ca22chr1A_C_albicans_SC5314	1864445	1867826	K4-enriched-2710	1.19881	3.55395e-16
Ca22chr4A_C_albicans_SC5314	1518680	1520346	K4-depleted-12436	-1.72113	3.55395e-16
Ca22chr4A_C_albicans_SC5314	1502775	1506561	K4-depleted-12430	-1.37713	3.61574e-16
Ca22chrRA_C_albicans_SC5314	1022695	1024906	K4-depleted-9968	-1.55871	3.62595e-16
Ca22chr6A_C_albicans_SC5314	669045	671586	K4-depleted-6201	-1.39391	3.65598e-16
Ca22chrRA_C_albicans_SC5314	1566860	1568881	K4-depleted-10555	-1.42208	3.76641e-16
Ca22chr2A_C_albicans_SC5314	956355	957831	K4-enriched-539	1.39638	3.77845e-16
Ca22chrRA_C_albicans_SC5314	2155520	2158441	K4-depleted-10978	-1.4202	3.79467e-16
Ca22chrRA_C_albicans_SC5314	2049215	2050631	K4-enriched-8251	1.33977	3.82475e-16
Ca22chr5A_C_albicans_SC5314	726070	727991	K4-depleted-8775	-1.8327	3.94215e-16
Ca22chr2A_C_albicans_SC5314	225600	226521	K4-enriched-124	1.98621	3.95077e-16
Ca22chr3A_C_albicans_SC5314	1582125	1583236	K4-enriched-5971	1.46818	4.00897e-16
Ca22chrRA_C_albicans_SC5314	1186135	1189976	K4-depleted-10132	-1.33903	4.28151e-16
Ca22chr1A_C_albicans_SC5314	2428625	2431526	K4-depleted-4114	-1.37427	4.30202e-16
Ca22chr5A_C_albicans_SC5314	816735	819701	K4-depleted-8873	-1.4412	4.30202e-16
Ca22chr6A_C_albicans_SC5314	126325	129351	K4-depleted-5708	-1.59322	4.34971e-16
Ca22chr4A_C_albicans_SC5314	1271225	1274761	K4-depleted-12241	-1.45424	4.43076e-16
Ca22chrRA_C_albicans_SC5314	1358095	1360571	K4-depleted-10270	-1.54495	4.50409e-16
Ca22chr1A_C_albicans_SC5314	959405	965011	K4-depleted-2800	-1.44819	4.67972e-16
Ca22chr3A_C_albicans_SC5314	1101980	1103851	K4-enriched-5648	1.26403	4.68261e-16
Ca22chr4A_C_albicans_SC5314	498505	500431	K4-enriched-8703	1.4237	4.86565e-16
Ca22chr1A_C_albicans_SC5314	452050	454146	K4-depleted-2378	-1.46233	4.88836e-16
Ca22chrRA_C_albicans_SC5314	135700	136781	K4-enriched-7016	1.56193	4.90636e-16
Ca22chr3A_C_albicans_SC5314	1254220	1255216	K4-enriched-5777	1.49601	5.00906e-16
Ca22chr2A_C_albicans_SC5314	1291755	1292931	K4-depleted-1045	-1.84541	5.1303e-16
Ca22chr3A_C_albicans_SC5314	456975	459581	K4-enriched-5280	1.26413	5.14507e-16
Ca22chr7A_C_albicans_SC5314	467980	472021	K4-depleted-5204	-1.37035	5.14507e-16
Ca22chr4A_C_albicans_SC5314	538990	541621	K4-depleted-11585	-1.51674	5.18576e-16
Ca22chr7A_C_albicans_SC5314	909260	917981	K4-depleted-5621	-1.33151	5.27014e-16
Ca22chr6A_C_albicans_SC5314	716455	718411	K4-enriched-4831	1.4357	5.27359e-16
Ca22chrRA_C_albicans_SC5314	768070	773036	K4-depleted-9820	-1.4274	5.46805e-16
Ca22chr1A_C_albicans_SC5314	2483940	2485656	K4-depleted-4134	-1.64966	5.47458e-16
Ca22chr3A_C_albicans_SC5314	225260	226621	K4-enriched-5094	1.67709	5.4901e-16
Ca22chr1A_C_albicans_SC5314	1897725	1901246	K4-depleted-3652	-1.47082	5.50454e-16
Ca22chr1A_C_albicans_SC5314	3052090	3056346	K4-depleted-4719	-1.34165	5.59011e-16
Ca22chr2A_C_albicans_SC5314	841360	844591	K4-depleted-662	-1.48646	5.71596e-16
Ca22chrRA_C_albicans_SC5314	576690	578016	K4-enriched-7325	1.4464	5.78703e-16
Ca22chr6A_C_albicans_SC5314	857980	861106	K4-depleted-6409	-1.41479	5.86828e-16
Ca22chr6A_C_albicans_SC5314	79900	81586	K4-depleted-5682	-1.45718	5.94905e-16
Ca22chr4A_C_albicans_SC5314	1380660	1382371	K4-enriched-9202	1.29935	5.99373e-16
Ca22chr7A_C_albicans_SC5314	35385	37621	K4-depleted-4804	-1.36798	6.15117e-16
Ca22chrRA_C_albicans_SC5314	850030	852671	K4-depleted-9858	-1.52511	6.15609e-16
Ca22chrRA_C_albicans_SC5314	691715	694526	K4-enriched-7431	1.26842	6.16613e-16
Ca22chr2A_C_albicans_SC5314	611390	613806	K4-depleted-510	-1.46227	6.18158e-16
Ca22chr7A_C_albicans_SC5314	899515	902996	K4-depleted-5618	-1.32016	6.24038e-16
Ca22chr3A_C_albicans_SC5314	1723375	1725306	K4-depleted-8118	-1.61984	6.24466e-16
Ca22chrRA_C_albicans_SC5314	337110	338736	K4-enriched-7179	1.38899	6.2455e-16
Ca22chr6A_C_albicans_SC5314	370445	372536	K4-depleted-5937	-1.40844	6.28885e-16
Ca22chr2A_C_albicans_SC5314	2025370	2028831	K4-enriched-1364	1.33202	6.29522e-16
Ca22chr6A_C_albicans_SC5314	642595	646321	K4-depleted-6176	-1.49301	6.3275e-16
Ca22chr7A_C_albicans_SC5314	793445	795706	K4-depleted-5500	-1.45889	6.46659e-16
Ca22chrRA_C_albicans_SC5314	1594355	1595751	K4-enriched-7989	1.30156	6.66532e-16
Ca22chr3A_C_albicans_SC5314	1041655	1045346	K4-depleted-7487	-1.39151	6.73873e-16
Ca22chr6A_C_albicans_SC5314	96845	99021	K4-enriched-4370	1.27232	6.82701e-16
Ca22chr5A_C_albicans_SC5314	87525	88676	K4-enriched-6169	1.48701	6.88725e-16
Ca22chr3A_C_albicans_SC5314	953145	959786	K4-depleted-7436	-1.43587	7.04011e-16
Ca22chr5A_C_albicans_SC5314	1099920	1101306	K4-enriched-6898	1.28973	7.04011e-16
Ca22chr6A_C_albicans_SC5314	494900	496981	K4-enriched-4657	1.30405	7.04011e-16
Ca22chr6A_C_albicans_SC5314	530175	533096	K4-depleted-6105	-1.35493	7.04011e-16
Ca22chrRA_C_albicans_SC5314	447805	451326	K4-depleted-9526	-1.42606	7.05899e-16
Ca22chr4A_C_albicans_SC5314	1542920	1544441	K4-enriched-9330	1.27448	7.14819e-16
Ca22chr2A_C_albicans_SC5314	319630	322541	K4-depleted-248	-1.52707	7.17482e-16
Ca22chr7A_C_albicans_SC5314	48115	50561	K4-depleted-4807	-1.35006	7.30436e-16
Ca22chr3A_C_albicans_SC5314	716465	717916	K4-enriched-5475	1.36696	7.46878e-16
Ca22chrRA_C_albicans_SC5314	927505	929166	K4-enriched-7551	1.26468	7.48966e-16
Ca22chrRA_C_albicans_SC5314	376850	379366	K4-enriched-7211	1.26083	7.49244e-16
Ca22chr4A_C_albicans_SC5314	766850	768811	K4-depleted-11765	-1.70617	7.63521e-16
Ca22chr5A_C_albicans_SC5314	616005	619006	K4-depleted-8638	-1.38283	7.98154e-16
Ca22chr2A_C_albicans_SC5314	2154600	2157601	K4-depleted-1960	-1.5082	8.00439e-16
Ca22chr1A_C_albicans_SC5314	710145	712581	K4-depleted-2581	-1.44051	8.00536e-16
Ca22chr3A_C_albicans_SC5314	1614420	1615961	K4-enriched-6008	1.61065	8.09677e-16
Ca22chr2A_C_albicans_SC5314	173305	175361	K4-enriched-81	1.2593	8.14996e-16
Ca22chr5A_C_albicans_SC5314	1180000	1181466	K4-enriched-6936	1.47347	8.26098e-16
Ca22chr1A_C_albicans_SC5314	1624160	1625861	K4-enriched-2549	1.63628	8.3433e-16
Ca22chrRA_C_albicans_SC5314	568840	570071	K4-enriched-7313	1.4663	8.38139e-16
Ca22chr2A_C_albicans_SC5314	394820	398001	K4-depleted-327	-1.43478	8.47202e-16
Ca22chr2A_C_albicans_SC5314	1769380	1770641	K4-enriched-1202	1.45961	8.47202e-16
Ca22chrRA_C_albicans_SC5314	837455	838426	K4-enriched-7515	1.34701	8.50342e-16
Ca22chr1A_C_albicans_SC5314	1619310	1622616	K4-depleted-3402	-1.45326	8.58029e-16
Ca22chr4A_C_albicans_SC5314	1301765	1304136	K4-depleted-12263	-1.41897	8.58251e-16
Ca22chr1A_C_albicans_SC5314	131330	133351	K4-depleted-2085	-1.52402	8.59991e-16
Ca22chrRA_C_albicans_SC5314	1027370	1030671	K4-depleted-9969	-1.38503	8.65584e-16
Ca22chrRA_C_albicans_SC5314	778485	783306	K4-depleted-9826	-1.31987	8.67663e-16
Ca22chr7A_C_albicans_SC5314	63305	68216	K4-depleted-4812	-1.34476	8.7886e-16
Ca22chr3A_C_albicans_SC5314	980115	984616	K4-depleted-7460	-1.4376	8.79415e-16
Ca22chr5A_C_albicans_SC5314	168050	171836	K4-depleted-8270	-1.3907	8.81075e-16
Ca22chr2A_C_albicans_SC5314	1072800	1074956	K4-depleted-887	-1.49391	8.86063e-16
Ca22chr4A_C_albicans_SC5314	241570	243896	K4-depleted-11235	-1.34098	8.94028e-16
Ca22chr4A_C_albicans_SC5314	1207855	1209631	K4-depleted-12202	-1.66743	8.95984e-16
Ca22chr2A_C_albicans_SC5314	471830	473736	K4-depleted-426	-1.46772	9.0353e-16
Ca22chr1A_C_albicans_SC5314	1443610	1445136	K4-enriched-2450	1.26326	9.05161e-16
Ca22chrRA_C_albicans_SC5314	1159520	1161706	K4-depleted-10125	-1.48845	9.05161e-16
Ca22chr1A_C_albicans_SC5314	3150310	3154271	K4-depleted-4772	-1.44847	9.38578e-16
Ca22chr3A_C_albicans_SC5314	293785	297101	K4-depleted-6843	-1.55425	9.45423e-16
Ca22chrRA_C_albicans_SC5314	1003715	1007086	K4-enriched-7588	1.19852	9.52656e-16
Ca22chr5A_C_albicans_SC5314	458710	463156	K4-depleted-8497	-1.44039	9.85731e-16
Ca22chr7A_C_albicans_SC5314	108230	109731	K4-depleted-4833	-1.5794	9.85731e-16
Ca22chr2A_C_albicans_SC5314	542980	545336	K4-depleted-468	-1.37672	9.92807e-16
Ca22chrRA_C_albicans_SC5314	2232525	2235456	K4-depleted-11046	-1.38339	9.93569e-16
Ca22chr1A_C_albicans_SC5314	2364040	2368031	K4-depleted-4080	-1.34113	9.97933e-16
Ca22chr2A_C_albicans_SC5314	892665	893736	K4-enriched-492	1.47565	1.00341e-15
Ca22chr3A_C_albicans_SC5314	1242580	1243686	K4-enriched-5774	1.37926	1.02306e-15
Ca22chr6A_C_albicans_SC5314	573225	575061	K4-depleted-6130	-1.53755	1.02411e-15
Ca22chr6A_C_albicans_SC5314	726205	729886	K4-depleted-6297	-1.38687	1.04899e-15
Ca22chr6A_C_albicans_SC5314	299995	304426	K4-depleted-5875	-1.50306	1.05035e-15
Ca22chr3A_C_albicans_SC5314	775130	777081	K4-depleted-7320	-1.45841	1.05378e-15
Ca22chr2A_C_albicans_SC5314	424620	425761	K4-enriched-269	1.45489	1.0587e-15
Ca22chr2A_C_albicans_SC5314	116410	117431	K4-enriched-55	1.40251	1.07656e-15
Ca22chr6A_C_albicans_SC5314	648250	651286	K4-depleted-6181	-1.67737	1.08225e-15
Ca22chr3A_C_albicans_SC5314	1075680	1077936	K4-depleted-7512	-1.49425	1.08432e-15
Ca22chr5A_C_albicans_SC5314	514660	515961	K4-enriched-6433	1.29007	1.08432e-15
Ca22chr4A_C_albicans_SC5314	1573230	1575646	K4-enriched-9338	1.26588	1.10331e-15
Ca22chrRA_C_albicans_SC5314	884605	887846	K4-depleted-9891	-1.44247	1.10331e-15
Ca22chr3A_C_albicans_SC5314	558925	560416	K4-enriched-5389	1.39923	1.11143e-15
Ca22chrRA_C_albicans_SC5314	250780	252071	K4-enriched-7117	1.26304	1.11603e-15
Ca22chr3A_C_albicans_SC5314	1292600	1294826	K4-depleted-7770	-1.39174	1.12178e-15
Ca22chr2A_C_albicans_SC5314	1782390	1785036	K4-enriched-1218	1.22727	1.13964e-15
Ca22chr4A_C_albicans_SC5314	565740	567296	K4-depleted-11609	-1.68702	1.14546e-15
Ca22chr1A_C_albicans_SC5314	641020	644261	K4-enriched-1886	1.1921	1.15615e-15
Ca22chr2A_C_albicans_SC5314	44705	49031	K4-depleted-29	-1.35358	1.15615e-15
Ca22chr5A_C_albicans_SC5314	199520	201461	K4-depleted-8287	-1.68891	1.16385e-15
Ca22chr4A_C_albicans_SC5314	1283290	1286341	K4-depleted-12252	-1.57494	1.16748e-15
Ca22chr7A_C_albicans_SC5314	630215	635801	K4-depleted-5359	-1.31566	1.17794e-15
Ca22chrRA_C_albicans_SC5314	1612835	1616581	K4-depleted-10569	-1.40653	1.17867e-15
Ca22chr2A_C_albicans_SC5314	723480	724596	K4-enriched-420	1.44341	1.18121e-15
Ca22chr2A_C_albicans_SC5314	853700	856811	K4-depleted-673	-1.43888	1.18236e-15
Ca22chrRA_C_albicans_SC5314	2106435	2110431	K4-depleted-10944	-1.45042	1.19429e-15
Ca22chr3A_C_albicans_SC5314	1085015	1089106	K4-depleted-7520	-1.42373	1.22666e-15
Ca22chrRA_C_albicans_SC5314	1075330	1077181	K4-depleted-10040	-1.6948	1.2497e-15
Ca22chr4A_C_albicans_SC5314	759100	761646	K4-depleted-11757	-1.43266	1.27674e-15
Ca22chr3A_C_albicans_SC5314	704825	708261	K4-depleted-7267	-1.41896	1.28231e-15
Ca22chr5A_C_albicans_SC5314	229365	231341	K4-depleted-8307	-1.59314	1.28429e-15
Ca22chr5A_C_albicans_SC5314	728750	731416	K4-depleted-8776	-1.56802	1.28429e-15
Ca22chr5A_C_albicans_SC5314	713780	715546	K4-depleted-8757	-1.80051	1.28837e-15
Ca22chr2A_C_albicans_SC5314	1910420	1912751	K4-enriched-1304	1.29417	1.32331e-15
Ca22chr5A_C_albicans_SC5314	449290	452906	K4-depleted-8492	-1.30098	1.32647e-15
Ca22chr3A_C_albicans_SC5314	1734160	1736056	K4-enriched-6101	1.25576	1.33087e-15
Ca22chr1A_C_albicans_SC5314	2071135	2073986	K4-depleted-3817	-1.54438	1.33989e-15
Ca22chr2A_C_albicans_SC5314	1238255	1241891	K4-depleted-1024	-1.40527	1.35026e-15
Ca22chr2A_C_albicans_SC5314	1751240	1752446	K4-enriched-1166	1.91968	1.35026e-15
Ca22chr2A_C_albicans_SC5314	1461995	1464061	K4-depleted-1252	-1.42163	1.37206e-15
Ca22chr6A_C_albicans_SC5314	880495	882656	K4-depleted-6419	-1.53874	1.39183e-15
Ca22chr1A_C_albicans_SC5314	2468815	2470486	K4-enriched-3105	1.30694	1.41052e-15
Ca22chr2A_C_albicans_SC5314	2221880	2224676	K4-depleted-1999	-1.40105	1.46544e-15
Ca22chr5A_C_albicans_SC5314	840850	841946	K4-depleted-8887	-1.75108	1.48791e-15
Ca22chr3A_C_albicans_SC5314	777980	782196	K4-depleted-7321	-1.38633	1.49432e-15
Ca22chr1A_C_albicans_SC5314	1186950	1188656	K4-enriched-2246	1.29837	1.50942e-15
Ca22chrRA_C_albicans_SC5314	384125	386726	K4-depleted-9493	-1.3319	1.53722e-15
Ca22chrRA_C_albicans_SC5314	2189765	2191441	K4-enriched-8318	1.32331	1.54308e-15
Ca22chr2A_C_albicans_SC5314	150065	152721	K4-depleted-89	-1.38249	1.54469e-15
Ca22chr6A_C_albicans_SC5314	236320	238396	K4-enriched-4487	1.35176	1.58126e-15
Ca22chr2A_C_albicans_SC5314	1378465	1380511	K4-enriched-898	1.3361	1.59033e-15
Ca22chrRA_C_albicans_SC5314	372460	375931	K4-depleted-9482	-1.38998	1.61969e-15
Ca22chr5A_C_albicans_SC5314	767255	768996	K4-enriched-6659	1.42585	1.62297e-15
Ca22chr4A_C_albicans_SC5314	1185235	1186391	K4-enriched-9103	1.32415	1.63884e-15
Ca22chr2A_C_albicans_SC5314	2005995	2008276	K4-depleted-1736	-1.51928	1.65518e-15
Ca22chr7A_C_albicans_SC5314	252330	254981	K4-enriched-3794	1.25012	1.6901e-15
Ca22chr5A_C_albicans_SC5314	1046205	1048931	K4-depleted-9078	-1.56858	1.7083e-15
Ca22chr1A_C_albicans_SC5314	2691440	2693581	K4-depleted-4294	-1.46393	1.7277e-15
Ca22chr3A_C_albicans_SC5314	435150	436691	K4-enriched-5271	1.27634	1.74971e-15
Ca22chr3A_C_albicans_SC5314	1126090	1126996	K4-enriched-5658	1.46864	1.76674e-15
Ca22chr6A_C_albicans_SC5314	740640	743656	K4-depleted-6307	-1.42628	1.82422e-15
Ca22chr3A_C_albicans_SC5314	1412225	1414011	K4-depleted-7863	-1.53381	1.84109e-15
Ca22chr7A_C_albicans_SC5314	272725	274241	K4-enriched-3817	1.39018	1.8719e-15
Ca22chrRA_C_albicans_SC5314	346570	348636	K4-depleted-9456	-1.56043	1.90056e-15
Ca22chr3A_C_albicans_SC5314	241235	243391	K4-depleted-6757	-1.49862	1.93792e-15
Ca22chr2A_C_albicans_SC5314	350920	354856	K4-depleted-287	-1.42819	1.9616e-15
Ca22chr3A_C_albicans_SC5314	323165	324161	K4-enriched-5199	1.33247	1.98011e-15
Ca22chr1A_C_albicans_SC5314	1267820	1269196	K4-enriched-2309	1.70151	1.99734e-15
Ca22chr3A_C_albicans_SC5314	431860	433821	K4-depleted-7027	-1.56557	1.99734e-15
Ca22chr3A_C_albicans_SC5314	1717500	1720411	K4-depleted-8112	-1.38636	2.00243e-15
Ca22chr1A_C_albicans_SC5314	403255	404526	K4-enriched-1728	1.32853	2.00438e-15
Ca22chr1A_C_albicans_SC5314	3041695	3044971	K4-depleted-4711	-1.57594	2.01895e-15
Ca22chr6A_C_albicans_SC5314	933330	935206	K4-depleted-6494	-1.65629	2.03209e-15
Ca22chr3A_C_albicans_SC5314	1321690	1322741	K4-enriched-5848	1.51982	2.05e-15
Ca22chr6A_C_albicans_SC5314	416945	419581	K4-enriched-4599	1.21772	2.0504e-15
Ca22chr1A_C_albicans_SC5314	1308740	1310596	K4-depleted-3109	-1.57314	2.05346e-15
Ca22chr2A_C_albicans_SC5314	1267390	1269981	K4-enriched-778	1.19481	2.05357e-15
Ca22chr3A_C_albicans_SC5314	671255	673881	K4-depleted-7252	-1.35144	2.05726e-15
Ca22chr1A_C_albicans_SC5314	1183135	1186861	K4-depleted-2971	-1.30948	2.06093e-15
Ca22chr1A_C_albicans_SC5314	199350	201626	K4-depleted-2187	-1.34639	2.08945e-15
Ca22chr6A_C_albicans_SC5314	545035	548321	K4-depleted-6117	-1.36884	2.09724e-15
Ca22chr4A_C_albicans_SC5314	386665	387916	K4-enriched-8585	1.37449	2.1543e-15
Ca22chr5A_C_albicans_SC5314	193460	194996	K4-enriched-6235	1.34486	2.15502e-15
Ca22chr1A_C_albicans_SC5314	2135720	2137421	K4-enriched-2898	1.24361	2.16275e-15
Ca22chr3A_C_albicans_SC5314	754835	756451	K4-enriched-5507	1.28417	2.17489e-15
Ca22chrRA_C_albicans_SC5314	1174545	1175626	K4-enriched-7730	1.2846	2.19387e-15
Ca22chr3A_C_albicans_SC5314	119130	122916	K4-depleted-6625	-1.42991	2.19446e-15
Ca22chr5A_C_albicans_SC5314	744155	744961	K4-enriched-6621	1.90336	2.19446e-15
Ca22chrRA_C_albicans_SC5314	1986065	1988671	K4-depleted-10807	-1.35935	2.2066e-15
Ca22chr5A_C_albicans_SC5314	139425	140636	K4-depleted-8226	-1.77302	2.23379e-15
Ca22chrRA_C_albicans_SC5314	586370	589651	K4-depleted-9633	-1.48328	2.23671e-15
Ca22chr2A_C_albicans_SC5314	298875	300866	K4-depleted-230	-1.5135	2.27225e-15
Ca22chr1A_C_albicans_SC5314	2601845	2602616	K4-enriched-3167	1.55293	2.27682e-15
Ca22chr2A_C_albicans_SC5314	2159145	2161546	K4-depleted-1967	-1.40301	2.37303e-15
Ca22chr2A_C_albicans_SC5314	953155	954301	K4-enriched-537	1.23959	2.40869e-15
Ca22chr7A_C_albicans_SC5314	562585	563696	K4-enriched-4038	1.61437	2.42392e-15
Ca22chr2A_C_albicans_SC5314	683690	691976	K4-depleted-559	-1.28471	2.4278e-15
Ca22chr1A_C_albicans_SC5314	1859820	1863151	K4-enriched-2708	1.20917	2.42968e-15
Ca22chr1A_C_albicans_SC5314	842450	846361	K4-depleted-2708	-1.34494	2.43176e-15
Ca22chrRA_C_albicans_SC5314	1114865	1115931	K4-enriched-7695	1.5484	2.44151e-15
Ca22chr2A_C_albicans_SC5314	117585	119536	K4-depleted-67	-1.39296	2.4906e-15
Ca22chr1A_C_albicans_SC5314	1758545	1762496	K4-depleted-3575	-1.36869	2.52209e-15
Ca22chr1A_C_albicans_SC5314	420835	423421	K4-depleted-2349	-1.40801	2.53122e-15
Ca22chr1A_C_albicans_SC5314	1449735	1451096	K4-enriched-2452	1.3195	2.53122e-15
Ca22chr2A_C_albicans_SC5314	1210845	1212266	K4-enriched-757	1.39163	2.57457e-15
Ca22chrRA_C_albicans_SC5314	326495	327991	K4-enriched-7173	1.25178	2.60674e-15
Ca22chr1A_C_albicans_SC5314	1238705	1240291	K4-depleted-3014	-1.75505	2.61983e-15
Ca22chr7A_C_albicans_SC5314	135210	136446	K4-enriched-3703	1.37204	2.62249e-15
Ca22chr5A_C_albicans_SC5314	264395	267491	K4-enriched-6294	1.2685	2.6279e-15
Ca22chrRA_C_albicans_SC5314	1255460	1257791	K4-depleted-10176	-1.4855	2.6279e-15
Ca22chr6A_C_albicans_SC5314	40155	45981	K4-depleted-5671	-1.4202	2.71589e-15
Ca22chr6A_C_albicans_SC5314	1017110	1019211	K4-depleted-6551	-1.46757	2.71651e-15
Ca22chr1A_C_albicans_SC5314	1626105	1628556	K4-depleted-3407	-1.6016	2.72423e-15
Ca22chr3A_C_albicans_SC5314	48150	49366	K4-enriched-5010	1.26507	2.72977e-15
Ca22chr4A_C_albicans_SC5314	134510	135551	K4-enriched-8432	1.67433	2.74415e-15
Ca22chr1A_C_albicans_SC5314	5525	8806	K4-depleted-2007	-1.49439	2.77536e-15
Ca22chrRA_C_albicans_SC5314	2161070	2163566	K4-depleted-10986	-1.62223	2.78072e-15
Ca22chr2A_C_albicans_SC5314	141565	143311	K4-enriched-66	1.241	2.78074e-15
Ca22chr1A_C_albicans_SC5314	1461520	1464631	K4-depleted-3292	-1.39897	2.80086e-15
Ca22chr3A_C_albicans_SC5314	915735	918346	K4-depleted-7418	-1.35322	2.80086e-15
Ca22chr1A_C_albicans_SC5314	1465260	1468216	K4-depleted-3296	-1.42578	2.82617e-15
Ca22chr5A_C_albicans_SC5314	395095	397471	K4-depleted-8463	-1.56257	2.83283e-15
Ca22chr1A_C_albicans_SC5314	1493695	1496476	K4-depleted-3305	-1.3656	2.84019e-15
Ca22chrRA_C_albicans_SC5314	1800850	1802436	K4-depleted-10683	-1.40311	2.85712e-15
Ca22chr2A_C_albicans_SC5314	1311620	1314251	K4-depleted-1058	-1.58752	2.92116e-15
Ca22chr7A_C_albicans_SC5314	309720	311181	K4-enriched-3843	1.48098	2.93285e-15
Ca22chrRA_C_albicans_SC5314	2028960	2031276	K4-depleted-10870	-1.43803	2.99658e-15
Ca22chr6A_C_albicans_SC5314	278615	280946	K4-depleted-5846	-1.45631	3.0314e-15
Ca22chrRA_C_albicans_SC5314	1319645	1322266	K4-enriched-7800	1.21695	3.03716e-15
Ca22chrRA_C_albicans_SC5314	288955	290171	K4-depleted-9419	-1.78288	3.04249e-15
Ca22chr3A_C_albicans_SC5314	697565	699656	K4-enriched-5465	1.21265	3.05256e-15
Ca22chrRA_C_albicans_SC5314	1111180	1113271	K4-depleted-10083	-1.4662	3.05403e-15
Ca22chr4A_C_albicans_SC5314	112410	114006	K4-enriched-8418	1.25502	3.18333e-15
Ca22chr1A_C_albicans_SC5314	2737260	2738691	K4-enriched-3281	1.6	3.21119e-15
Ca22chr1A_C_albicans_SC5314	823060	824581	K4-depleted-2684	-1.58561	3.30028e-15
Ca22chr5A_C_albicans_SC5314	692825	696461	K4-depleted-8740	-1.44052	3.35801e-15
Ca22chr5A_C_albicans_SC5314	1049160	1050696	K4-depleted-9081	-1.67408	3.39661e-15
Ca22chr3A_C_albicans_SC5314	546935	547946	K4-enriched-5377	1.60058	3.43264e-15
Ca22chrRA_C_albicans_SC5314	1993330	1995381	K4-depleted-10815	-1.57346	3.4888e-15
Ca22chr2A_C_albicans_SC5314	1006720	1009291	K4-enriched-610	1.33894	3.51891e-15
Ca22chrRA_C_albicans_SC5314	86205	87371	K4-enriched-6982	1.34694	3.57605e-15
Ca22chr7A_C_albicans_SC5314	347795	349281	K4-depleted-5132	-1.52559	3.58996e-15
Ca22chr1A_C_albicans_SC5314	1850705	1852366	K4-enriched-2698	1.23084	3.63865e-15
Ca22chr5A_C_albicans_SC5314	557360	559791	K4-depleted-8566	-1.45075	3.63865e-15
Ca22chr2A_C_albicans_SC5314	2038550	2039666	K4-enriched-1382	1.48018	3.68839e-15
Ca22chr7A_C_albicans_SC5314	211485	212921	K4-enriched-3775	1.23133	3.70052e-15
Ca22chrRA_C_albicans_SC5314	1663215	1664481	K4-enriched-8024	1.57711	3.80923e-15
Ca22chr1A_C_albicans_SC5314	624280	629601	K4-depleted-2543	-1.36075	3.9051e-15
Ca22chr2A_C_albicans_SC5314	889575	891376	K4-enriched-488	1.28977	3.92027e-15
Ca22chrRA_C_albicans_SC5314	2081085	2082816	K4-depleted-10917	-1.6828	3.92735e-15
Ca22chr3A_C_albicans_SC5314	1693295	1696741	K4-enriched-6081	1.21024	4.03203e-15
Ca22chr2A_C_albicans_SC5314	1066470	1067826	K4-enriched-656	1.22009	4.05853e-15
Ca22chr4A_C_albicans_SC5314	885730	886896	K4-enriched-8964	1.25583	4.12153e-15
Ca22chrRA_C_albicans_SC5314	1932595	1935221	K4-depleted-10762	-1.43065	4.18981e-15
Ca22chr1A_C_albicans_SC5314	225315	229001	K4-depleted-2201	-1.27787	4.2734e-15
Ca22chr6A_C_albicans_SC5314	247600	249501	K4-depleted-5813	-1.57931	4.287e-15
Ca22chrRA_C_albicans_SC5314	2212960	2214691	K4-enriched-8330	1.26487	4.36095e-15
Ca22chr3A_C_albicans_SC5314	928030	930491	K4-depleted-7422	-1.44479	4.46326e-15
Ca22chrRA_C_albicans_SC5314	517110	522336	K4-depleted-9559	-1.37798	4.54716e-15
Ca22chr2A_C_albicans_SC5314	2012475	2013676	K4-enriched-1360	1.57734	4.57245e-15
Ca22chr1A_C_albicans_SC5314	319575	322691	K4-depleted-2252	-1.3497	4.60121e-15
Ca22chrRA_C_albicans_SC5314	1852425	1854761	K4-depleted-10705	-1.29089	4.61296e-15
Ca22chr5A_C_albicans_SC5314	1042085	1045751	K4-depleted-9076	-1.41345	4.63987e-15
Ca22chr2A_C_albicans_SC5314	816170	818291	K4-depleted-639	-1.50565	4.67407e-15
Ca22chr5A_C_albicans_SC5314	689480	691901	K4-enriched-6590	1.34183	4.67407e-15
Ca22chr1A_C_albicans_SC5314	336570	339456	K4-depleted-2269	-1.61831	4.69798e-15
Ca22chr1A_C_albicans_SC5314	558635	561556	K4-depleted-2496	-1.39947	4.7e-15
Ca22chr7A_C_albicans_SC5314	79290	81296	K4-depleted-4823	-1.44029	4.71462e-15
Ca22chr1A_C_albicans_SC5314	43765	44821	K4-depleted-2029	-1.94497	4.79693e-15
Ca22chr7A_C_albicans_SC5314	458935	461516	K4-depleted-5196	-1.39906	4.85657e-15
Ca22chr1A_C_albicans_SC5314	2576860	2577821	K4-enriched-3157	1.56852	4.86109e-15
Ca22chrRA_C_albicans_SC5314	213535	215501	K4-enriched-7066	1.29314	4.9012e-15
Ca22chr6A_C_albicans_SC5314	503955	507281	K4-depleted-6086	-1.33178	5.02374e-15
Ca22chrRA_C_albicans_SC5314	2178845	2182146	K4-depleted-11013	-1.46412	5.04267e-15
Ca22chr1A_C_albicans_SC5314	1903645	1906461	K4-depleted-3653	-1.31691	5.07037e-15
Ca22chrRA_C_albicans_SC5314	2207195	2209551	K4-depleted-11026	-1.34775	5.10586e-15
Ca22chrRA_C_albicans_SC5314	1250820	1252136	K4-enriched-7766	1.24446	5.15096e-15
Ca22chr2A_C_albicans_SC5314	734290	738646	K4-depleted-575	-1.3931	5.17574e-15
Ca22chr1A_C_albicans_SC5314	552615	554611	K4-enriched-1841	1.2345	5.26035e-15
Ca22chr4A_C_albicans_SC5314	501685	504431	K4-depleted-11546	-1.3623	5.30048e-15
Ca22chr1A_C_albicans_SC5314	762335	764966	K4-depleted-2624	-1.37228	5.31321e-15
Ca22chr4A_C_albicans_SC5314	855295	858126	K4-depleted-11914	-1.49949	5.37683e-15
Ca22chr1A_C_albicans_SC5314	1747715	1749686	K4-depleted-3570	-1.53386	5.4486e-15
Ca22chr7A_C_albicans_SC5314	946820	948731	K4-depleted-5630	-1.58923	5.60098e-15
Ca22chr3A_C_albicans_SC5314	1640960	1642206	K4-enriched-6043	1.33939	5.70327e-15
Ca22chr1A_C_albicans_SC5314	3134585	3138111	K4-depleted-4768	-1.33281	5.71364e-15
Ca22chr3A_C_albicans_SC5314	446430	447531	K4-enriched-5275	1.32875	5.76266e-15
Ca22chr7A_C_albicans_SC5314	330540	333626	K4-depleted-5116	-1.35483	5.79556e-15
Ca22chr3A_C_albicans_SC5314	729045	732046	K4-depleted-7288	-1.41461	5.81333e-15
Ca22chr5A_C_albicans_SC5314	281485	284236	K4-depleted-8351	-1.38908	5.84882e-15
Ca22chr3A_C_albicans_SC5314	1552830	1555571	K4-depleted-7973	-1.39705	5.94625e-15
Ca22chr1A_C_albicans_SC5314	2269520	2275636	K4-depleted-3970	-1.4383	5.94718e-15
Ca22chr2A_C_albicans_SC5314	1634385	1636606	K4-depleted-1343	-1.60241	6.0492e-15
Ca22chr2A_C_albicans_SC5314	868755	871096	K4-enriched-478	1.20717	6.18575e-15
Ca22chr2A_C_albicans_SC5314	1948185	1950956	K4-depleted-1692	-1.49571	6.28748e-15
Ca22chr1A_C_albicans_SC5314	1895200	1897611	K4-enriched-2734	1.22	6.34498e-15
Ca22chr2A_C_albicans_SC5314	135060	136011	K4-enriched-64	1.40324	6.34498e-15
Ca22chr2A_C_albicans_SC5314	1963150	1965631	K4-depleted-1709	-1.53184	6.43781e-15
Ca22chrRA_C_albicans_SC5314	2055810	2058356	K4-depleted-10897	-1.50876	6.53997e-15
Ca22chr7A_C_albicans_SC5314	488265	490506	K4-depleted-5235	-1.68875	6.54164e-15
Ca22chr2A_C_albicans_SC5314	1562415	1566726	K4-depleted-1300	-1.34941	6.56226e-15
Ca22chr1A_C_albicans_SC5314	1765990	1767981	K4-enriched-2665	1.26133	6.581e-15
Ca22chrRA_C_albicans_SC5314	237870	238841	K4-enriched-7106	1.40854	6.60136e-15
Ca22chr3A_C_albicans_SC5314	411205	413001	K4-enriched-5258	1.353	6.62949e-15
Ca22chr1A_C_albicans_SC5314	2044050	2046061	K4-depleted-3791	-1.54023	6.63865e-15
Ca22chr4A_C_albicans_SC5314	625205	627341	K4-depleted-11653	-1.43629	6.64328e-15
Ca22chr2A_C_albicans_SC5314	1695695	1698971	K4-depleted-1412	-1.40373	6.77855e-15
Ca22chrRA_C_albicans_SC5314	1207490	1208831	K4-enriched-7741	1.29334	6.83778e-15
Ca22chr2A_C_albicans_SC5314	2189415	2190936	K4-enriched-1480	1.19968	7.05464e-15
Ca22chr4A_C_albicans_SC5314	1443880	1445276	K4-enriched-9256	1.36715	7.16825e-15
Ca22chr1A_C_albicans_SC5314	469815	472181	K4-depleted-2395	-1.4817	7.20069e-15
Ca22chrRA_C_albicans_SC5314	1463865	1465671	K4-enriched-7931	1.25696	7.25395e-15
Ca22chr1A_C_albicans_SC5314	537290	542386	K4-depleted-2484	-1.35281	7.26158e-15
Ca22chr1A_C_albicans_SC5314	2530870	2532156	K4-enriched-3139	1.26694	7.4764e-15
Ca22chrRA_C_albicans_SC5314	121140	122156	K4-enriched-7003	1.30505	7.53881e-15
Ca22chr7A_C_albicans_SC5314	903165	904341	K4-enriched-4302	1.29384	7.56558e-15
Ca22chr6A_C_albicans_SC5314	66670	68181	K4-enriched-4343	1.28749	7.59296e-15
Ca22chr4A_C_albicans_SC5314	28775	31526	K4-depleted-11074	-1.33069	7.70461e-15
Ca22chrRA_C_albicans_SC5314	1143310	1145991	K4-depleted-10109	-1.329	7.8522e-15
Ca22chrRA_C_albicans_SC5314	1846250	1847691	K4-enriched-8105	1.27239	7.85328e-15
Ca22chr1A_C_albicans_SC5314	2317930	2320086	K4-enriched-3015	1.18055	7.94264e-15
Ca22chr3A_C_albicans_SC5314	386245	389286	K4-depleted-6956	-1.28283	7.94264e-15
Ca22chr4A_C_albicans_SC5314	680030	681696	K4-enriched-8841	1.33706	8.11057e-15
Ca22chr4A_C_albicans_SC5314	846270	847841	K4-depleted-11905	-1.76909	8.17566e-15
Ca22chr1A_C_albicans_SC5314	613960	615786	K4-enriched-1878	1.23129	8.22642e-15
Ca22chr1A_C_albicans_SC5314	3031700	3034746	K4-depleted-4703	-1.40722	8.26998e-15
Ca22chr1A_C_albicans_SC5314	1138755	1140856	K4-depleted-2939	-1.53986	8.27884e-15
Ca22chr6A_C_albicans_SC5314	658235	659121	K4-enriched-4782	1.58949	8.36699e-15
Ca22chr1A_C_albicans_SC5314	299280	302991	K4-depleted-2241	-1.33288	8.49754e-15
Ca22chrRA_C_albicans_SC5314	1283220	1285226	K4-depleted-10203	-1.54547	8.54782e-15
Ca22chrRA_C_albicans_SC5314	2101420	2105481	K4-depleted-10941	-1.27531	8.60487e-15
Ca22chr6A_C_albicans_SC5314	404890	408416	K4-depleted-5956	-1.31359	8.65225e-15
Ca22chr2A_C_albicans_SC5314	1052130	1053521	K4-enriched-649	1.25628	8.80039e-15
Ca22chrRA_C_albicans_SC5314	62125	64126	K4-enriched-6967	1.32776	8.86189e-15
Ca22chr2A_C_albicans_SC5314	1057580	1059996	K4-depleted-881	-1.26956	8.89311e-15
Ca22chr1A_C_albicans_SC5314	1407875	1412151	K4-enriched-2429	1.17171	8.97223e-15
Ca22chr7A_C_albicans_SC5314	749315	751041	K4-depleted-5436	-1.7101	9.27671e-15
Ca22chr1A_C_albicans_SC5314	104520	110021	K4-depleted-2060	-1.25434	9.37283e-15
Ca22chr2A_C_albicans_SC5314	2202035	2203486	K4-enriched-1489	1.29529	9.45143e-15
Ca22chr4A_C_albicans_SC5314	628390	631991	K4-depleted-11654	-1.27077	9.49883e-15
Ca22chrRA_C_albicans_SC5314	1337760	1340701	K4-depleted-10257	-1.43821	9.53881e-15
Ca22chrRA_C_albicans_SC5314	344200	346501	K4-enriched-7185	1.23311	9.67611e-15
Ca22chr3A_C_albicans_SC5314	1375570	1377176	K4-enriched-5868	1.26271	9.71566e-15
Ca22chr2A_C_albicans_SC5314	582770	584201	K4-enriched-356	1.32368	9.97267e-15
Ca22chrRA_C_albicans_SC5314	1059745	1061001	K4-depleted-10012	-1.7741	1.01998e-14
Ca22chr2A_C_albicans_SC5314	584500	585676	K4-enriched-360	1.24272	1.03095e-14
Ca22chr6A_C_albicans_SC5314	351085	354011	K4-depleted-5927	-1.34718	1.03575e-14
Ca22chr6A_C_albicans_SC5314	875820	876896	K4-enriched-4908	1.5095	1.0457e-14
Ca22chrRA_C_albicans_SC5314	2149540	2151336	K4-enriched-8298	1.21645	1.05194e-14
Ca22chrRA_C_albicans_SC5314	912225	915291	K4-enriched-7546	1.1376	1.06165e-14
Ca22chr6A_C_albicans_SC5314	203230	204861	K4-enriched-4446	1.22389	1.07525e-14
Ca22chr3A_C_albicans_SC5314	1129955	1131236	K4-enriched-5662	1.3725	1.0805e-14
Ca22chr1A_C_albicans_SC5314	2095435	2096986	K4-enriched-2879	1.24972	1.082e-14
Ca22chr4A_C_albicans_SC5314	659750	661236	K4-enriched-8835	1.21967	1.09275e-14
Ca22chr1A_C_albicans_SC5314	3086895	3089681	K4-depleted-4744	-1.35081	1.09316e-14
Ca22chr1A_C_albicans_SC5314	3139860	3143011	K4-depleted-4769	-1.30551	1.10702e-14
Ca22chr2A_C_albicans_SC5314	998100	1000426	K4-depleted-819	-1.45523	1.11855e-14
Ca22chr5A_C_albicans_SC5314	954760	957006	K4-enriched-6804	1.21131	1.1329e-14
Ca22chrRA_C_albicans_SC5314	1438975	1440786	K4-enriched-7910	1.18979	1.14163e-14
Ca22chr2A_C_albicans_SC5314	938360	939536	K4-enriched-528	1.27486	1.18834e-14
Ca22chr1A_C_albicans_SC5314	984920	989771	K4-depleted-2820	-1.35093	1.19705e-14
Ca22chr2A_C_albicans_SC5314	421260	422466	K4-enriched-259	1.44772	1.2058e-14
Ca22chr2A_C_albicans_SC5314	1663045	1666896	K4-depleted-1377	-1.30793	1.20669e-14
Ca22chr2A_C_albicans_SC5314	1153220	1156491	K4-depleted-958	-1.35436	1.21656e-14
Ca22chr7A_C_albicans_SC5314	93345	96226	K4-depleted-4827	-1.30362	1.21889e-14
Ca22chr1A_C_albicans_SC5314	2553100	2554841	K4-enriched-3146	1.20242	1.22222e-14
Ca22chr6A_C_albicans_SC5314	138000	140361	K4-depleted-5716	-1.45915	1.22486e-14
Ca22chr1A_C_albicans_SC5314	353690	357586	K4-depleted-2293	-1.44724	1.22772e-14
Ca22chr3A_C_albicans_SC5314	1211445	1213956	K4-depleted-7656	-1.63963	1.24397e-14
Ca22chr5A_C_albicans_SC5314	736910	739511	K4-depleted-8785	-1.39754	1.25202e-14
Ca22chr2A_C_albicans_SC5314	1505955	1507791	K4-enriched-992	1.20675	1.25483e-14
Ca22chr1A_C_albicans_SC5314	2670390	2672736	K4-depleted-4275	-1.28715	1.27697e-14
Ca22chr3A_C_albicans_SC5314	1040135	1041526	K4-enriched-5621	1.30377	1.27697e-14
Ca22chr1A_C_albicans_SC5314	2381845	2385441	K4-depleted-4088	-1.36731	1.28907e-14
Ca22chr3A_C_albicans_SC5314	1124450	1126026	K4-depleted-7547	-1.57968	1.30112e-14
Ca22chrRA_C_albicans_SC5314	26895	29076	K4-enriched-6957	1.21126	1.33564e-14
Ca22chrRA_C_albicans_SC5314	681860	684666	K4-depleted-9767	-1.34402	1.33565e-14
Ca22chr4A_C_albicans_SC5314	487880	489406	K4-enriched-8683	1.52626	1.38432e-14
Ca22chrRA_C_albicans_SC5314	1195500	1199901	K4-depleted-10142	-1.36764	1.38444e-14
Ca22chr3A_C_albicans_SC5314	1236290	1238076	K4-depleted-7703	-1.4751	1.38632e-14
Ca22chr4A_C_albicans_SC5314	1136520	1137686	K4-enriched-9064	1.31561	1.38668e-14
Ca22chr7A_C_albicans_SC5314	652055	653756	K4-enriched-4103	1.54975	1.41268e-14
Ca22chr1A_C_albicans_SC5314	2494315	2496276	K4-enriched-3114	1.27195	1.43472e-14
Ca22chrRA_C_albicans_SC5314	1264010	1266416	K4-depleted-10189	-1.54417	1.45937e-14
Ca22chr7A_C_albicans_SC5314	257700	259121	K4-enriched-3796	1.18859	1.46362e-14
Ca22chr1A_C_albicans_SC5314	2664735	2665776	K4-enriched-3216	1.67012	1.46669e-14
Ca22chr2A_C_albicans_SC5314	516260	520196	K4-depleted-452	-1.36664	1.46669e-14
Ca22chr1A_C_albicans_SC5314	3099015	3100111	K4-enriched-3587	1.21506	1.49635e-14
Ca22chr4A_C_albicans_SC5314	423685	429491	K4-depleted-11452	-1.33149	1.49855e-14
Ca22chr1A_C_albicans_SC5314	3039245	3040461	K4-enriched-3542	1.21413	1.54562e-14
Ca22chr1A_C_albicans_SC5314	1590295	1592441	K4-depleted-3369	-1.54486	1.57264e-14
Ca22chr2A_C_albicans_SC5314	677570	679311	K4-depleted-553	-1.33631	1.58076e-14
Ca22chr1A_C_albicans_SC5314	2092895	2093996	K4-enriched-2878	1.33363	1.58301e-14
Ca22chr4A_C_albicans_SC5314	673065	674376	K4-enriched-8839	1.27596	1.59325e-14
Ca22chrRA_C_albicans_SC5314	402890	405276	K4-enriched-7230	1.20569	1.6e-14
Ca22chrRA_C_albicans_SC5314	460290	462306	K4-depleted-9533	-1.32766	1.60185e-14
Ca22chr4A_C_albicans_SC5314	1406630	1407551	K4-enriched-9218	1.4244	1.60658e-14
Ca22chr1A_C_albicans_SC5314	294800	296811	K4-depleted-2234	-1.54658	1.62304e-14
Ca22chr2A_C_albicans_SC5314	96705	98611	K4-enriched-47	1.24928	1.6253e-14
Ca22chrRA_C_albicans_SC5314	2171895	2173016	K4-enriched-8308	1.39979	1.63672e-14
Ca22chr3A_C_albicans_SC5314	512380	513266	K4-enriched-5329	1.43503	1.64952e-14
Ca22chr1A_C_albicans_SC5314	2039480	2043786	K4-depleted-3789	-1.27161	1.6513e-14
Ca22chr1A_C_albicans_SC5314	3008145	3010186	K4-enriched-3522	1.28863	1.65226e-14
Ca22chr6A_C_albicans_SC5314	549810	552016	K4-depleted-6118	-1.44333	1.66766e-14
Ca22chrRA_C_albicans_SC5314	664965	668426	K4-depleted-9761	-1.27566	1.68674e-14
Ca22chr5A_C_albicans_SC5314	1157795	1160671	K4-depleted-9193	-1.3872	1.69025e-14
Ca22chrRA_C_albicans_SC5314	92850	96556	K4-depleted-9262	-1.28766	1.69161e-14
Ca22chr2A_C_albicans_SC5314	470185	471736	K4-enriched-310	1.19165	1.694e-14
Ca22chrRA_C_albicans_SC5314	1979765	1981666	K4-enriched-8176	1.19481	1.73317e-14
Ca22chr2A_C_albicans_SC5314	76205	77941	K4-depleted-43	-1.45753	1.7452e-14
Ca22chr1A_C_albicans_SC5314	322760	324676	K4-enriched-1685	1.23369	1.75635e-14
Ca22chr4A_C_albicans_SC5314	1034900	1038051	K4-enriched-9020	1.20949	1.75811e-14
Ca22chr3A_C_albicans_SC5314	423005	427386	K4-depleted-7024	-1.27485	1.80131e-14
Ca22chrRA_C_albicans_SC5314	22465	24871	K4-depleted-9225	-1.2976	1.84767e-14
Ca22chr1A_C_albicans_SC5314	2031685	2035246	K4-depleted-3787	-1.32899	1.84811e-14
Ca22chrRA_C_albicans_SC5314	1702585	1703946	K4-enriched-8050	1.43365	1.87323e-14
Ca22chrRA_C_albicans_SC5314	680370	681471	K4-enriched-7422	1.35141	1.87648e-14
Ca22chr3A_C_albicans_SC5314	897970	899281	K4-depleted-7410	-1.50387	1.88539e-14
Ca22chr2A_C_albicans_SC5314	253975	255531	K4-depleted-208	-1.51947	1.89077e-14
Ca22chr5A_C_albicans_SC5314	1082070	1083241	K4-enriched-6881	1.60389	1.89077e-14
Ca22chrRA_C_albicans_SC5314	2228125	2230736	K4-enriched-8336	1.16312	1.90349e-14
Ca22chr4A_C_albicans_SC5314	1013590	1015396	K4-depleted-12025	-1.42079	1.91487e-14
Ca22chrRA_C_albicans_SC5314	1345190	1350006	K4-depleted-10263	-1.38129	1.92095e-14
Ca22chr3A_C_albicans_SC5314	377060	378206	K4-enriched-5237	1.3071	1.93228e-14
Ca22chr1A_C_albicans_SC5314	1119895	1121771	K4-depleted-2934	-1.28781	1.94919e-14
Ca22chr1A_C_albicans_SC5314	2265305	2267196	K4-enriched-2982	1.24701	1.94919e-14
Ca22chr5A_C_albicans_SC5314	789555	792306	K4-depleted-8861	-1.4078	1.94919e-14
Ca22chr5A_C_albicans_SC5314	913560	914481	K4-enriched-6788	1.34649	1.95345e-14
Ca22chrRA_C_albicans_SC5314	1766370	1769281	K4-depleted-10675	-1.2652	1.9921e-14
Ca22chrRA_C_albicans_SC5314	201265	202906	K4-enriched-7056	1.31628	2.0354e-14
Ca22chr4A_C_albicans_SC5314	1125900	1126816	K4-enriched-9054	1.31484	2.0406e-14
Ca22chr7A_C_albicans_SC5314	906375	907606	K4-enriched-4303	1.20808	2.0456e-14
Ca22chr1A_C_albicans_SC5314	1181715	1183031	K4-enriched-2245	1.2264	2.06344e-14
Ca22chrRA_C_albicans_SC5314	1330785	1333476	K4-depleted-10253	-1.31181	2.066e-14
Ca22chrRA_C_albicans_SC5314	1850895	1852316	K4-enriched-8106	1.22331	2.06656e-14
Ca22chrRA_C_albicans_SC5314	306660	309826	K4-depleted-9440	-1.47019	2.08695e-14
Ca22chr1A_C_albicans_SC5314	1908495	1909621	K4-enriched-2742	1.31824	2.15748e-14
Ca22chr1A_C_albicans_SC5314	2414970	2416711	K4-enriched-3077	1.15402	2.21603e-14
Ca22chr2A_C_albicans_SC5314	638835	641256	K4-depleted-528	-1.30797	2.26418e-14
Ca22chr1A_C_albicans_SC5314	1306355	1308656	K4-depleted-3107	-1.43086	2.28248e-14
Ca22chr1A_C_albicans_SC5314	2308520	2310541	K4-depleted-4020	-1.38744	2.3104e-14
Ca22chr3A_C_albicans_SC5314	1238165	1239446	K4-enriched-5760	1.32132	2.31787e-14
Ca22chrRA_C_albicans_SC5314	1224795	1227651	K4-depleted-10157	-1.31758	2.31787e-14
Ca22chr3A_C_albicans_SC5314	1406935	1410531	K4-depleted-7861	-1.34919	2.33399e-14
Ca22chr3A_C_albicans_SC5314	535165	537091	K4-enriched-5372	1.28907	2.35385e-14
Ca22chr3A_C_albicans_SC5314	840395	841981	K4-depleted-7358	-1.66747	2.4081e-14
Ca22chr1A_C_albicans_SC5314	1948940	1951631	K4-depleted-3686	-1.38949	2.43361e-14
Ca22chrRA_C_albicans_SC5314	2175545	2176686	K4-enriched-8309	1.31428	2.43361e-14
Ca22chr1A_C_albicans_SC5314	1428685	1431086	K4-depleted-3275	-1.56612	2.43515e-14
Ca22chr7A_C_albicans_SC5314	775260	776736	K4-depleted-5465	-1.49565	2.45342e-14
Ca22chr3A_C_albicans_SC5314	1667620	1669716	K4-enriched-6073	1.18664	2.45886e-14
Ca22chr4A_C_albicans_SC5314	1382410	1385341	K4-depleted-12307	-1.35977	2.46748e-14
Ca22chr4A_C_albicans_SC5314	1080810	1085461	K4-depleted-12066	-1.35459	2.52268e-14
Ca22chrRA_C_albicans_SC5314	1469715	1475256	K4-depleted-10467	-1.43107	2.52268e-14
Ca22chr1A_C_albicans_SC5314	262645	264996	K4-enriched-1662	1.17087	2.6565e-14
Ca22chrRA_C_albicans_SC5314	197690	198721	K4-enriched-7054	1.23332	2.6565e-14
Ca22chr1A_C_albicans_SC5314	1717660	1720201	K4-depleted-3525	-1.3332	2.69775e-14
Ca22chr1A_C_albicans_SC5314	367335	369506	K4-depleted-2309	-1.38196	2.71519e-14
Ca22chr2A_C_albicans_SC5314	1243080	1245746	K4-depleted-1025	-1.41333	2.71718e-14
Ca22chr2A_C_albicans_SC5314	1246590	1248451	K4-depleted-1026	-1.40692	2.71718e-14
Ca22chr4A_C_albicans_SC5314	121490	124946	K4-depleted-11128	-1.25472	2.76719e-14
Ca22chrRA_C_albicans_SC5314	122200	124736	K4-depleted-9274	-1.51203	2.773e-14
Ca22chr1A_C_albicans_SC5314	2314560	2317061	K4-enriched-3014	1.14578	2.80148e-14
Ca22chr6A_C_albicans_SC5314	915205	916411	K4-enriched-4930	1.36572	2.80469e-14
Ca22chr4A_C_albicans_SC5314	335695	336611	K4-enriched-8552	1.37546	2.81157e-14
Ca22chr2A_C_albicans_SC5314	1429815	1433781	K4-depleted-1235	-1.26186	2.84427e-14
Ca22chr1A_C_albicans_SC5314	2648850	2652686	K4-depleted-4251	-1.30439	2.8485e-14
Ca22chr1A_C_albicans_SC5314	2636200	2640441	K4-depleted-4245	-1.21007	2.87115e-14
Ca22chr7A_C_albicans_SC5314	760355	764486	K4-depleted-5452	-1.44774	2.88027e-14
Ca22chr2A_C_albicans_SC5314	1916325	1918451	K4-depleted-1676	-1.5437	2.88969e-14
Ca22chr2A_C_albicans_SC5314	632435	633711	K4-enriched-382	1.21467	2.92426e-14
Ca22chr5A_C_albicans_SC5314	829000	832851	K4-depleted-8880	-1.31601	2.93212e-14
Ca22chr1A_C_albicans_SC5314	415890	418001	K4-enriched-1731	1.2004	2.98359e-14
Ca22chrRA_C_albicans_SC5314	1442780	1444411	K4-enriched-7912	1.20712	3.02434e-14
Ca22chr7A_C_albicans_SC5314	748290	749301	K4-enriched-4171	1.28543	3.02642e-14
Ca22chr1A_C_albicans_SC5314	2842575	2843521	K4-enriched-3389	1.25599	3.0446e-14
Ca22chr2A_C_albicans_SC5314	429665	431081	K4-enriched-277	1.38692	3.12877e-14
Ca22chr5A_C_albicans_SC5314	537920	539211	K4-enriched-6450	1.24746	3.13965e-14
Ca22chrRA_C_albicans_SC5314	137940	140701	K4-depleted-9292	-1.34507	3.20685e-14
Ca22chr1A_C_albicans_SC5314	3176825	3179151	K4-enriched-3621	1.32291	3.21086e-14
Ca22chr1A_C_albicans_SC5314	3128245	3130706	K4-depleted-4766	-1.28308	3.25901e-14
Ca22chr1A_C_albicans_SC5314	1789760	1793966	K4-depleted-3587	-1.34908	3.28781e-14
Ca22chr1A_C_albicans_SC5314	238930	241846	K4-depleted-2207	-1.27726	3.3197e-14
Ca22chr6A_C_albicans_SC5314	33050	37681	K4-depleted-5654	-1.2297	3.33856e-14
Ca22chr1A_C_albicans_SC5314	2959430	2960836	K4-enriched-3479	1.53131	3.34865e-14
Ca22chr2A_C_albicans_SC5314	39215	41406	K4-depleted-26	-1.32012	3.34879e-14
Ca22chrRA_C_albicans_SC5314	1990450	1992986	K4-depleted-10812	-1.61074	3.43304e-14
Ca22chr5A_C_albicans_SC5314	52415	54411	K4-enriched-6146	1.18656	3.44445e-14
Ca22chr3A_C_albicans_SC5314	1768895	1770871	K4-depleted-8141	-1.30899	3.44963e-14
Ca22chr2A_C_albicans_SC5314	238455	239621	K4-enriched-142	1.44239	3.50852e-14
Ca22chr3A_C_albicans_SC5314	1471360	1475411	K4-depleted-7909	-1.40675	3.51657e-14
Ca22chr5A_C_albicans_SC5314	833775	836316	K4-depleted-8883	-1.30456	3.51657e-14
Ca22chr2A_C_albicans_SC5314	629070	632356	K4-depleted-525	-1.35727	3.55218e-14
Ca22chr1A_C_albicans_SC5314	2537600	2539166	K4-enriched-3140	1.26158	3.57481e-14
Ca22chr3A_C_albicans_SC5314	1777570	1779921	K4-depleted-8148	-1.42418	3.59274e-14
Ca22chr2A_C_albicans_SC5314	675320	677511	K4-enriched-405	1.2206	3.69358e-14
Ca22chr1A_C_albicans_SC5314	3183845	3186216	K4-depleted-4786	-1.40935	3.7061e-14
Ca22chr1A_C_albicans_SC5314	685055	686116	K4-enriched-1909	1.20533	3.71809e-14
Ca22chrRA_C_albicans_SC5314	1988725	1989936	K4-enriched-8179	1.34254	3.75828e-14
Ca22chrRA_C_albicans_SC5314	1400230	1401166	K4-enriched-7857	1.58718	3.76763e-14
Ca22chr5A_C_albicans_SC5314	1161315	1163711	K4-depleted-9194	-1.50422	3.77621e-14
Ca22chrRA_C_albicans_SC5314	1786405	1791026	K4-depleted-10680	-1.34757	3.7804e-14
Ca22chrRA_C_albicans_SC5314	936380	937866	K4-enriched-7554	1.20055	3.79948e-14
Ca22chr2A_C_albicans_SC5314	367810	372086	K4-depleted-305	-1.28011	3.82295e-14
Ca22chr1A_C_albicans_SC5314	438035	442991	K4-depleted-2365	-1.3415	3.89424e-14
Ca22chr2A_C_albicans_SC5314	1840425	1842261	K4-depleted-1611	-1.57342	3.90113e-14
Ca22chr7A_C_albicans_SC5314	799905	800991	K4-enriched-4219	1.48937	3.9037e-14
Ca22chr6A_C_albicans_SC5314	846700	848836	K4-depleted-6404	-1.37536	3.91398e-14
Ca22chr2A_C_albicans_SC5314	2046640	2047641	K4-enriched-1391	1.39879	3.95792e-14
Ca22chr3A_C_albicans_SC5314	202585	203556	K4-enriched-5070	1.36073	4.01309e-14
Ca22chr1A_C_albicans_SC5314	3076135	3077006	K4-enriched-3575	1.39628	4.0218e-14
Ca22chr5A_C_albicans_SC5314	722445	725631	K4-depleted-8774	-1.46362	4.04666e-14
Ca22chr1A_C_albicans_SC5314	2370025	2372956	K4-depleted-4081	-1.26794	4.05284e-14
Ca22chr1A_C_albicans_SC5314	1158620	1161851	K4-depleted-2957	-1.41257	4.12131e-14
Ca22chr2A_C_albicans_SC5314	195105	197971	K4-depleted-118	-1.2486	4.1619e-14
Ca22chrRA_C_albicans_SC5314	684745	686926	K4-enriched-7428	1.19333	4.17961e-14
Ca22chr3A_C_albicans_SC5314	701155	702886	K4-enriched-5466	1.27194	4.18071e-14
Ca22chr7A_C_albicans_SC5314	810795	811961	K4-enriched-4226	1.32072	4.23239e-14
Ca22chr1A_C_albicans_SC5314	251765	253586	K4-enriched-1656	1.26493	4.28606e-14
Ca22chr5A_C_albicans_SC5314	763230	764201	K4-enriched-6652	1.35987	4.28606e-14
Ca22chr2A_C_albicans_SC5314	586640	590296	K4-depleted-495	-1.24208	4.40123e-14
Ca22chr6A_C_albicans_SC5314	525930	527361	K4-enriched-4688	1.18531	4.42111e-14
Ca22chr1A_C_albicans_SC5314	1778600	1779946	K4-enriched-2670	1.21927	4.45383e-14
Ca22chr2A_C_albicans_SC5314	1160460	1161741	K4-enriched-724	1.32484	4.48136e-14
Ca22chr7A_C_albicans_SC5314	91650	93236	K4-enriched-3668	1.15566	4.52345e-14
Ca22chr1A_C_albicans_SC5314	801330	802571	K4-enriched-1966	1.36187	4.53409e-14
Ca22chr3A_C_albicans_SC5314	364805	365976	K4-enriched-5223	1.3058	4.53409e-14
Ca22chr2A_C_albicans_SC5314	1608445	1611436	K4-depleted-1331	-1.37987	4.67773e-14
Ca22chr7A_C_albicans_SC5314	122580	125716	K4-depleted-4849	-1.44364	4.78531e-14
Ca22chr6A_C_albicans_SC5314	729980	731566	K4-enriched-4835	1.19416	4.91065e-14
Ca22chr4A_C_albicans_SC5314	1327390	1330651	K4-depleted-12288	-1.25161	4.91319e-14
Ca22chr5A_C_albicans_SC5314	135940	137526	K4-depleted-8223	-1.6197	4.93495e-14
Ca22chrRA_C_albicans_SC5314	1973810	1975411	K4-enriched-8174	1.17409	4.97942e-14
Ca22chr2A_C_albicans_SC5314	1392515	1393831	K4-enriched-923	1.45906	4.97975e-14
Ca22chr6A_C_albicans_SC5314	813370	814531	K4-enriched-4875	1.2886	5.00469e-14
Ca22chrRA_C_albicans_SC5314	742940	744551	K4-enriched-7467	1.18907	5.0609e-14
Ca22chr2A_C_albicans_SC5314	156880	158676	K4-enriched-71	1.21842	5.11012e-14
Ca22chr7A_C_albicans_SC5314	706600	708026	K4-enriched-4133	1.19462	5.13848e-14
Ca22chr1A_C_albicans_SC5314	207235	208906	K4-enriched-1639	1.20293	5.42256e-14
Ca22chr2A_C_albicans_SC5314	478300	479306	K4-enriched-315	1.32031	5.4232e-14
Ca22chr4A_C_albicans_SC5314	362060	367031	K4-depleted-11401	-1.21173	5.43342e-14
Ca22chr2A_C_albicans_SC5314	1175615	1176626	K4-enriched-731	1.33409	5.66158e-14
Ca22chr1A_C_albicans_SC5314	1025360	1027146	K4-depleted-2847	-1.47543	5.66414e-14
Ca22chr3A_C_albicans_SC5314	417225	419831	K4-depleted-7012	-1.34167	5.67762e-14
Ca22chrRA_C_albicans_SC5314	629580	630896	K4-depleted-9708	-1.64055	5.81691e-14
Ca22chrRA_C_albicans_SC5314	1635460	1637016	K4-depleted-10582	-1.9349	5.87954e-14
Ca22chr3A_C_albicans_SC5314	1476985	1481916	K4-depleted-7915	-1.32121	5.9348e-14
Ca22chr1A_C_albicans_SC5314	1955425	1958876	K4-depleted-3690	-1.36755	5.9486e-14
Ca22chr3A_C_albicans_SC5314	890090	892396	K4-depleted-7408	-1.30235	6.11446e-14
Ca22chr4A_C_albicans_SC5314	1163015	1164756	K4-depleted-12157	-1.70904	6.1249e-14
Ca22chr2A_C_albicans_SC5314	255570	257416	K4-enriched-158	1.29752	6.12761e-14
Ca22chrRA_C_albicans_SC5314	594125	596301	K4-depleted-9647	-1.54405	6.12789e-14
Ca22chr5A_C_albicans_SC5314	614205	615591	K4-enriched-6526	1.26518	6.13409e-14
Ca22chr5A_C_albicans_SC5314	242490	243731	K4-depleted-8319	-1.70107	6.14144e-14
Ca22chr1A_C_albicans_SC5314	412575	413596	K4-enriched-1730	1.25605	6.15795e-14
Ca22chr3A_C_albicans_SC5314	1736160	1739876	K4-depleted-8126	-1.29985	6.19043e-14
Ca22chr6A_C_albicans_SC5314	596885	600581	K4-depleted-6150	-1.182	6.19043e-14
Ca22chr4A_C_albicans_SC5314	1388215	1390836	K4-depleted-12309	-1.28715	6.25134e-14
Ca22chr2A_C_albicans_SC5314	1435845	1438086	K4-enriched-961	1.23248	6.37552e-14
Ca22chr2A_C_albicans_SC5314	506490	509141	K4-depleted-444	-1.46379	6.4967e-14
Ca22chr2A_C_albicans_SC5314	374275	376256	K4-depleted-311	-1.48427	6.61012e-14
Ca22chr1A_C_albicans_SC5314	1581860	1584256	K4-depleted-3362	-1.21984	6.61745e-14
Ca22chr4A_C_albicans_SC5314	1001070	1003711	K4-depleted-12021	-1.34339	6.70076e-14
Ca22chr7A_C_albicans_SC5314	847575	849441	K4-enriched-4273	1.30541	6.83142e-14
Ca22chr3A_C_albicans_SC5314	366485	367891	K4-enriched-5224	1.2495	6.90707e-14
Ca22chr3A_C_albicans_SC5314	375175	376181	K4-enriched-5235	1.35428	6.95108e-14
Ca22chr1A_C_albicans_SC5314	2235940	2237551	K4-enriched-2957	1.16207	6.99913e-14
Ca22chr5A_C_albicans_SC5314	1057775	1059306	K4-enriched-6858	1.36087	6.99913e-14
Ca22chrRA_C_albicans_SC5314	791335	795306	K4-depleted-9830	-1.36907	7.07389e-14
Ca22chr2A_C_albicans_SC5314	750310	754191	K4-depleted-592	-1.19419	7.08171e-14
Ca22chr2A_C_albicans_SC5314	1164030	1165886	K4-enriched-725	1.13391	7.0982e-14
Ca22chr1A_C_albicans_SC5314	2607780	2610151	K4-depleted-4226	-1.45431	7.11704e-14
Ca22chr4A_C_albicans_SC5314	1399480	1400506	K4-enriched-9212	1.33346	7.32733e-14
Ca22chrRA_C_albicans_SC5314	188345	191766	K4-enriched-7048	1.17077	7.32733e-14
Ca22chr4A_C_albicans_SC5314	557685	558836	K4-enriched-8760	1.29261	7.46407e-14
Ca22chr4A_C_albicans_SC5314	951185	953676	K4-depleted-12000	-1.29889	7.46407e-14
Ca22chr2A_C_albicans_SC5314	546775	547826	K4-enriched-338	1.21976	7.46595e-14
Ca22chr2A_C_albicans_SC5314	1525150	1528171	K4-depleted-1281	-1.27223	7.52368e-14
Ca22chr2A_C_albicans_SC5314	1852520	1853786	K4-enriched-1266	1.1794	7.57023e-14
Ca22chr3A_C_albicans_SC5314	264350	265431	K4-enriched-5125	1.40728	7.57023e-14
Ca22chrRA_C_albicans_SC5314	1713005	1719531	K4-depleted-10656	-1.24029	7.57023e-14
Ca22chrRA_C_albicans_SC5314	919085	922451	K4-enriched-7548	1.13992	7.59734e-14
Ca22chr1A_C_albicans_SC5314	878960	880196	K4-enriched-2032	1.31202	7.62982e-14
Ca22chr1A_C_albicans_SC5314	1983730	1984601	K4-enriched-2812	1.42706	7.65803e-14
Ca22chr5A_C_albicans_SC5314	928775	933216	K4-depleted-9020	-1.2736	7.78035e-14
Ca22chr4A_C_albicans_SC5314	632060	633841	K4-enriched-8820	1.21236	7.78139e-14
Ca22chr1A_C_albicans_SC5314	202975	204706	K4-enriched-1631	1.21949	7.78669e-14
Ca22chr4A_C_albicans_SC5314	914835	916076	K4-enriched-8973	1.28771	7.807e-14
Ca22chrRA_C_albicans_SC5314	1377780	1378801	K4-enriched-7845	1.42827	7.91001e-14
Ca22chr7A_C_albicans_SC5314	674865	676461	K4-depleted-5374	-1.52847	7.94376e-14
Ca22chr2A_C_albicans_SC5314	70400	71446	K4-enriched-36	1.19085	7.9606e-14
Ca22chr2A_C_albicans_SC5314	1484315	1487266	K4-enriched-983	1.14605	7.96997e-14
Ca22chrRA_C_albicans_SC5314	41445	44296	K4-depleted-9235	-1.24033	8.09427e-14
Ca22chrRA_C_albicans_SC5314	1434600	1436256	K4-depleted-10438	-1.61981	8.1604e-14
Ca22chr1A_C_albicans_SC5314	570985	573571	K4-depleted-2511	-1.58029	8.25492e-14
Ca22chrRA_C_albicans_SC5314	1769405	1770786	K4-enriched-8074	1.15262	8.3516e-14
Ca22chr3A_C_albicans_SC5314	1248860	1251196	K4-depleted-7712	-1.24974	8.41363e-14
Ca22chr1A_C_albicans_SC5314	2808100	2811576	K4-depleted-4420	-1.34754	8.46865e-14
Ca22chr3A_C_albicans_SC5314	626450	627596	K4-enriched-5436	1.2687	8.55339e-14
Ca22chr4A_C_albicans_SC5314	1321710	1322716	K4-enriched-9179	1.51802	8.57932e-14
Ca22chr5A_C_albicans_SC5314	984385	987616	K4-depleted-9039	-1.36277	8.59686e-14
Ca22chr7A_C_albicans_SC5314	157160	158916	K4-depleted-4885	-1.67339	8.61373e-14
Ca22chr4A_C_albicans_SC5314	1387110	1388156	K4-enriched-9205	1.22842	8.63393e-14
Ca22chr5A_C_albicans_SC5314	871680	872851	K4-enriched-6734	1.34137	8.63393e-14
Ca22chrRA_C_albicans_SC5314	1306040	1308156	K4-depleted-10231	-1.47771	8.63627e-14
Ca22chr2A_C_albicans_SC5314	1786650	1789011	K4-depleted-1561	-1.33089	8.65948e-14
Ca22chr6A_C_albicans_SC5314	851855	854466	K4-depleted-6406	-1.3012	8.67881e-14
Ca22chr3A_C_albicans_SC5314	265665	268546	K4-depleted-6792	-1.35163	8.80222e-14
Ca22chr7A_C_albicans_SC5314	609710	612751	K4-depleted-5349	-1.23043	8.94157e-14
Ca22chr1A_C_albicans_SC5314	2420260	2422911	K4-depleted-4111	-1.25567	8.95869e-14
Ca22chr4A_C_albicans_SC5314	674415	679811	K4-depleted-11676	-1.27537	8.99375e-14
Ca22chrRA_C_albicans_SC5314	379950	382651	K4-depleted-9490	-1.32313	8.99375e-14
Ca22chr2A_C_albicans_SC5314	91320	93491	K4-depleted-54	-1.31493	9.10062e-14
Ca22chr7A_C_albicans_SC5314	856270	857066	K4-enriched-4280	1.73188	9.15889e-14
Ca22chr5A_C_albicans_SC5314	608185	610961	K4-depleted-8634	-1.36707	9.25103e-14
Ca22chrRA_C_albicans_SC5314	754010	756496	K4-depleted-9813	-1.32625	9.25719e-14
Ca22chr1A_C_albicans_SC5314	2078235	2080566	K4-depleted-3821	-1.39496	9.36493e-14
Ca22chr1A_C_albicans_SC5314	145615	147591	K4-depleted-2106	-1.54953	9.42942e-14
Ca22chr5A_C_albicans_SC5314	484225	486191	K4-depleted-8510	-1.2882	9.54411e-14
Ca22chr2A_C_albicans_SC5314	876280	877136	K4-enriched-481	1.31558	9.70215e-14
Ca22chr3A_C_albicans_SC5314	163430	166976	K4-depleted-6656	-1.29883	9.74727e-14
Ca22chr4A_C_albicans_SC5314	902815	906386	K4-depleted-11974	-1.34726	9.74727e-14
Ca22chr6A_C_albicans_SC5314	892875	894456	K4-depleted-6434	-1.60923	9.78801e-14
Ca22chr6A_C_albicans_SC5314	391015	392181	K4-enriched-4590	1.25005	1.00707e-13
Ca22chrRA_C_albicans_SC5314	626790	628006	K4-enriched-7375	1.3542	1.01258e-13
Ca22chr5A_C_albicans_SC5314	852825	854766	K4-depleted-8894	-1.49918	1.01978e-13
Ca22chr4A_C_albicans_SC5314	1530755	1531951	K4-enriched-9324	1.23206	1.04898e-13
Ca22chr4A_C_albicans_SC5314	1492840	1494941	K4-enriched-9310	1.15666	1.05123e-13
Ca22chr6A_C_albicans_SC5314	882985	885236	K4-depleted-6420	-1.50421	1.06002e-13
Ca22chr4A_C_albicans_SC5314	37070	39056	K4-depleted-11078	-1.34782	1.07373e-13
Ca22chr7A_C_albicans_SC5314	100845	102166	K4-enriched-3671	1.23637	1.07373e-13
Ca22chrRA_C_albicans_SC5314	1373585	1376346	K4-depleted-10302	-1.48369	1.08027e-13
Ca22chr1A_C_albicans_SC5314	1326425	1330026	K4-depleted-3139	-1.44312	1.09307e-13
Ca22chrRA_C_albicans_SC5314	2250945	2252716	K4-depleted-11054	-1.35061	1.11465e-13
Ca22chr1A_C_albicans_SC5314	2211445	2212916	K4-enriched-2948	1.28024	1.13182e-13
Ca22chrRA_C_albicans_SC5314	1024950	1026266	K4-enriched-7596	1.35889	1.13182e-13
Ca22chr1A_C_albicans_SC5314	1631960	1634196	K4-depleted-3410	-1.3777	1.15558e-13
Ca22chr2A_C_albicans_SC5314	2030575	2032456	K4-enriched-1371	1.18907	1.15558e-13
Ca22chrRA_C_albicans_SC5314	1773895	1776471	K4-depleted-10677	-1.27796	1.15558e-13
Ca22chrRA_C_albicans_SC5314	2200520	2205526	K4-depleted-11024	-1.34909	1.16379e-13
Ca22chrRA_C_albicans_SC5314	360410	361576	K4-enriched-7197	1.27387	1.17757e-13
Ca22chr5A_C_albicans_SC5314	222215	224891	K4-enriched-6250	1.17945	1.20021e-13
Ca22chr7A_C_albicans_SC5314	919185	925481	K4-depleted-5623	-1.19687	1.20785e-13
Ca22chr5A_C_albicans_SC5314	1093670	1094611	K4-enriched-6894	1.50152	1.21089e-13
Ca22chrRA_C_albicans_SC5314	1507930	1510046	K4-depleted-10512	-1.24864	1.21145e-13
Ca22chr3A_C_albicans_SC5314	248795	250796	K4-enriched-5113	1.29755	1.2323e-13
Ca22chr1A_C_albicans_SC5314	1644780	1646191	K4-enriched-2560	1.7617	1.23509e-13
Ca22chr3A_C_albicans_SC5314	1789480	1793331	K4-depleted-8156	-1.35081	1.25204e-13
Ca22chr7A_C_albicans_SC5314	486705	488246	K4-depleted-5234	-1.48876	1.27619e-13
Ca22chr1A_C_albicans_SC5314	689510	691021	K4-enriched-1911	1.18321	1.27695e-13
Ca22chrRA_C_albicans_SC5314	760235	764071	K4-depleted-9815	-1.4127	1.28466e-13
Ca22chr4A_C_albicans_SC5314	505920	508261	K4-depleted-11552	-1.37244	1.29577e-13
Ca22chr5A_C_albicans_SC5314	330205	331026	K4-enriched-6327	1.51997	1.30149e-13
Ca22chr6A_C_albicans_SC5314	426610	429286	K4-depleted-5972	-1.33951	1.30758e-13
Ca22chr4A_C_albicans_SC5314	1205025	1207726	K4-depleted-12200	-1.26177	1.31986e-13
Ca22chrRA_C_albicans_SC5314	1688485	1690921	K4-depleted-10633	-1.41872	1.33967e-13
Ca22chr3A_C_albicans_SC5314	1067575	1068826	K4-enriched-5637	2.02615	1.34353e-13
Ca22chrRA_C_albicans_SC5314	843730	844881	K4-enriched-7518	1.27624	1.34353e-13
Ca22chrRA_C_albicans_SC5314	83840	85791	K4-depleted-9260	-1.43176	1.35894e-13
Ca22chr5A_C_albicans_SC5314	1012390	1014026	K4-enriched-6832	1.14994	1.36152e-13
Ca22chr1A_C_albicans_SC5314	2329440	2330736	K4-enriched-3019	1.38564	1.36598e-13
Ca22chr5A_C_albicans_SC5314	410540	414586	K4-depleted-8469	-1.26569	1.39456e-13
Ca22chr1A_C_albicans_SC5314	117630	119451	K4-depleted-2066	-1.35249	1.40005e-13
Ca22chrRA_C_albicans_SC5314	1976495	1977591	K4-enriched-8175	1.19946	1.40142e-13
Ca22chrRA_C_albicans_SC5314	969985	972461	K4-depleted-9924	-1.27978	1.41464e-13
Ca22chrRA_C_albicans_SC5314	1961945	1966046	K4-depleted-10793	-1.24684	1.41464e-13
Ca22chr1A_C_albicans_SC5314	2437595	2438721	K4-enriched-3091	1.35521	1.41533e-13
Ca22chr1A_C_albicans_SC5314	1282135	1283166	K4-enriched-2317	1.37801	1.43054e-13
Ca22chr1A_C_albicans_SC5314	2969045	2970511	K4-enriched-3494	1.22728	1.43921e-13
Ca22chr1A_C_albicans_SC5314	1370960	1373126	K4-depleted-3232	-1.61622	1.44302e-13
Ca22chr7A_C_albicans_SC5314	620345	622001	K4-enriched-4091	1.14728	1.44559e-13
Ca22chr2A_C_albicans_SC5314	280555	282211	K4-depleted-216	-1.37384	1.45043e-13
Ca22chr5A_C_albicans_SC5314	999935	1001081	K4-enriched-6823	1.30827	1.46054e-13
Ca22chr4A_C_albicans_SC5314	1334435	1337281	K4-depleted-12291	-1.36635	1.47687e-13
Ca22chr4A_C_albicans_SC5314	1390930	1392341	K4-enriched-9206	1.18601	1.47932e-13
Ca22chr1A_C_albicans_SC5314	600205	601451	K4-enriched-1869	1.15159	1.49449e-13
Ca22chrRA_C_albicans_SC5314	1915955	1918136	K4-depleted-10744	-1.27724	1.49449e-13
Ca22chr6A_C_albicans_SC5314	255440	257776	K4-depleted-5823	-1.5025	1.50288e-13
Ca22chr1A_C_albicans_SC5314	3104725	3107951	K4-enriched-3588	1.12322	1.50663e-13
Ca22chrRA_C_albicans_SC5314	1810815	1813256	K4-depleted-10690	-1.30264	1.51777e-13
Ca22chr4A_C_albicans_SC5314	33945	35406	K4-enriched-8379	1.13053	1.52078e-13
Ca22chr2A_C_albicans_SC5314	1263510	1266006	K4-depleted-1033	-1.19818	1.52962e-13
Ca22chr4A_C_albicans_SC5314	907525	912641	K4-depleted-11975	-1.31556	1.5437e-13
Ca22chr4A_C_albicans_SC5314	328385	329911	K4-enriched-8547	1.3127	1.54421e-13
Ca22chr2A_C_albicans_SC5314	874710	875981	K4-enriched-480	1.21958	1.55449e-13
Ca22chr1A_C_albicans_SC5314	1003790	1005141	K4-enriched-2117	1.22696	1.57642e-13
Ca22chr2A_C_albicans_SC5314	692060	692961	K4-enriched-409	1.29805	1.59494e-13
Ca22chr4A_C_albicans_SC5314	668835	670931	K4-depleted-11672	-1.29859	1.59494e-13
Ca22chr1A_C_albicans_SC5314	62880	63836	K4-enriched-1530	1.27685	1.60974e-13
Ca22chr1A_C_albicans_SC5314	750555	753321	K4-enriched-1945	1.11909	1.62108e-13
Ca22chrRA_C_albicans_SC5314	538345	539406	K4-enriched-7291	1.24962	1.63336e-13
Ca22chrRA_C_albicans_SC5314	2225895	2227346	K4-enriched-8335	1.23426	1.63617e-13
Ca22chr1A_C_albicans_SC5314	94895	96076	K4-enriched-1546	1.20892	1.6666e-13
Ca22chr6A_C_albicans_SC5314	760660	761711	K4-depleted-6337	-1.69363	1.66777e-13
Ca22chr2A_C_albicans_SC5314	2042925	2046411	K4-depleted-1783	-1.27889	1.66881e-13
Ca22chr6A_C_albicans_SC5314	534765	536691	K4-depleted-6108	-1.38063	1.67935e-13
Ca22chrRA_C_albicans_SC5314	845305	848306	K4-depleted-9857	-1.25319	1.68001e-13
Ca22chr1A_C_albicans_SC5314	580910	582541	K4-enriched-1853	1.21655	1.69196e-13
Ca22chr4A_C_albicans_SC5314	1180305	1182376	K4-depleted-12182	-1.49858	1.69822e-13
Ca22chr6A_C_albicans_SC5314	804805	807456	K4-depleted-6366	-1.27419	1.70077e-13
Ca22chr3A_C_albicans_SC5314	1091770	1095456	K4-depleted-7522	-1.27007	1.73377e-13
Ca22chr4A_C_albicans_SC5314	1320175	1321666	K4-depleted-12273	-1.53545	1.76118e-13
Ca22chr5A_C_albicans_SC5314	1154800	1156426	K4-enriched-6925	1.31137	1.76118e-13
Ca22chr3A_C_albicans_SC5314	802735	804011	K4-enriched-5521	1.19461	1.77696e-13
Ca22chr2A_C_albicans_SC5314	556815	559466	K4-depleted-476	-1.48713	1.79152e-13
Ca22chrRA_C_albicans_SC5314	523315	525246	K4-depleted-9560	-1.50391	1.7937e-13
Ca22chr1A_C_albicans_SC5314	2963390	2964426	K4-enriched-3486	1.43409	1.83056e-13
Ca22chrRA_C_albicans_SC5314	1677430	1681006	K4-depleted-10629	-1.21462	1.84309e-13
Ca22chrRA_C_albicans_SC5314	1505465	1506541	K4-enriched-7962	1.20686	1.84422e-13
Ca22chr1A_C_albicans_SC5314	1151930	1153541	K4-enriched-2232	1.16989	1.84952e-13
Ca22chr1A_C_albicans_SC5314	2099490	2101461	K4-depleted-3832	-1.55259	1.89357e-13
Ca22chr2A_C_albicans_SC5314	1598275	1600646	K4-depleted-1325	-1.43976	1.914e-13
Ca22chr1A_C_albicans_SC5314	847285	850116	K4-depleted-2709	-1.25923	1.91651e-13
Ca22chrRA_C_albicans_SC5314	668770	672341	K4-depleted-9764	-1.39216	1.91651e-13
Ca22chr3A_C_albicans_SC5314	859130	861321	K4-depleted-7381	-1.2729	1.92439e-13
Ca22chrRA_C_albicans_SC5314	2216295	2219056	K4-enriched-8331	1.16395	1.92567e-13
Ca22chr5A_C_albicans_SC5314	1004055	1005386	K4-enriched-6828	1.25432	1.94497e-13
Ca22chr7A_C_albicans_SC5314	345090	346371	K4-enriched-3879	1.25304	1.94497e-13
Ca22chr1A_C_albicans_SC5314	126455	128086	K4-depleted-2075	-1.51354	1.94646e-13
Ca22chr6A_C_albicans_SC5314	711765	713006	K4-enriched-4825	1.30574	2.02968e-13
Ca22chrRA_C_albicans_SC5314	1858295	1860686	K4-depleted-10708	-1.21304	2.03644e-13
Ca22chrRA_C_albicans_SC5314	1119285	1120751	K4-enriched-7699	1.14629	2.03807e-13
Ca22chr3A_C_albicans_SC5314	1074450	1075586	K4-enriched-5639	1.32077	2.06074e-13
Ca22chr1A_C_albicans_SC5314	282105	283181	K4-enriched-1672	1.2345	2.07375e-13
Ca22chrRA_C_albicans_SC5314	808930	810681	K4-enriched-7500	1.15554	2.07648e-13
Ca22chr2A_C_albicans_SC5314	1557970	1558861	K4-enriched-1024	1.36892	2.1227e-13
Ca22chr1A_C_albicans_SC5314	488480	490166	K4-enriched-1806	1.5389	2.13076e-13
Ca22chrRA_C_albicans_SC5314	1900340	1904511	K4-depleted-10739	-1.19714	2.16829e-13
Ca22chr5A_C_albicans_SC5314	923600	926481	K4-depleted-9019	-1.38622	2.16843e-13
Ca22chr3A_C_albicans_SC5314	1402595	1403921	K4-enriched-5880	1.1293	2.17596e-13
Ca22chrRA_C_albicans_SC5314	2090355	2091401	K4-enriched-8273	1.22699	2.19141e-13
Ca22chr3A_C_albicans_SC5314	1399615	1402476	K4-depleted-7857	-1.21461	2.19383e-13
Ca22chr4A_C_albicans_SC5314	1121070	1124181	K4-depleted-12093	-1.24628	2.24052e-13
Ca22chr1A_C_albicans_SC5314	829360	830851	K4-enriched-1987	1.46514	2.2627e-13
Ca22chr1A_C_albicans_SC5314	2013900	2018816	K4-depleted-3778	-1.28394	2.27437e-13
Ca22chr3A_C_albicans_SC5314	349625	351251	K4-depleted-6895	-1.51781	2.28244e-13
Ca22chr3A_C_albicans_SC5314	113000	114896	K4-depleted-6618	-1.36521	2.30464e-13
Ca22chr3A_C_albicans_SC5314	1389110	1390266	K4-enriched-5872	1.17388	2.30789e-13
Ca22chr6A_C_albicans_SC5314	660765	661846	K4-enriched-4783	1.28904	2.31554e-13
Ca22chrRA_C_albicans_SC5314	164400	166436	K4-depleted-9305	-1.35188	2.3202e-13
Ca22chrRA_C_albicans_SC5314	277495	279856	K4-depleted-9401	-1.31158	2.3202e-13
Ca22chr3A_C_albicans_SC5314	656855	659041	K4-depleted-7242	-1.3825	2.32078e-13
Ca22chr2A_C_albicans_SC5314	2199460	2201956	K4-depleted-1992	-1.22825	2.33282e-13
Ca22chr2A_C_albicans_SC5314	605485	607626	K4-depleted-502	-1.3631	2.38963e-13
Ca22chrRA_C_albicans_SC5314	2194670	2196281	K4-enriched-8319	1.12788	2.38963e-13
Ca22chr1A_C_albicans_SC5314	1694575	1696066	K4-depleted-3505	-1.476	2.39098e-13
Ca22chr2A_C_albicans_SC5314	502985	504041	K4-enriched-320	1.20857	2.41784e-13
Ca22chr2A_C_albicans_SC5314	1448325	1451226	K4-depleted-1242	-1.21259	2.44508e-13
Ca22chr5A_C_albicans_SC5314	13995	15656	K4-enriched-6136	1.21392	2.46256e-13
Ca22chr2A_C_albicans_SC5314	56230	58106	K4-enriched-29	1.12806	2.48923e-13
Ca22chr5A_C_albicans_SC5314	151310	153256	K4-depleted-8241	-1.71291	2.56236e-13
Ca22chrRA_C_albicans_SC5314	1808380	1809626	K4-enriched-8089	1.2809	2.56764e-13
Ca22chr1A_C_albicans_SC5314	1951745	1953286	K4-enriched-2771	1.5154	2.58266e-13
Ca22chr2A_C_albicans_SC5314	1091095	1094211	K4-enriched-675	1.17806	2.58468e-13
Ca22chr3A_C_albicans_SC5314	1323145	1324541	K4-enriched-5855	1.42956	2.58468e-13
Ca22chr4A_C_albicans_SC5314	446760	447701	K4-enriched-8618	1.26814	2.58468e-13
Ca22chrRA_C_albicans_SC5314	37145	40111	K4-depleted-9233	-1.27489	2.59565e-13
Ca22chrRA_C_albicans_SC5314	583115	585356	K4-enriched-7332	1.19467	2.6007e-13
Ca22chr4A_C_albicans_SC5314	1457635	1459481	K4-depleted-12401	-1.53605	2.63117e-13
Ca22chrRA_C_albicans_SC5314	1184560	1186026	K4-enriched-7733	1.15627	2.64669e-13
Ca22chr2A_C_albicans_SC5314	2102625	2104341	K4-depleted-1891	-1.66818	2.68685e-13
Ca22chr3A_C_albicans_SC5314	451850	454496	K4-depleted-7035	-1.2647	2.70182e-13
Ca22chrRA_C_albicans_SC5314	1294715	1296576	K4-enriched-7788	1.15604	2.71967e-13
Ca22chr2A_C_albicans_SC5314	1779490	1782256	K4-depleted-1559	-1.27292	2.72157e-13
Ca22chr4A_C_albicans_SC5314	470490	471721	K4-enriched-8645	1.33082	2.7535e-13
Ca22chr3A_C_albicans_SC5314	1536170	1538246	K4-depleted-7960	-1.30408	2.76559e-13
Ca22chrRA_C_albicans_SC5314	653430	654721	K4-enriched-7401	1.26879	2.76559e-13
Ca22chr2A_C_albicans_SC5314	276660	277786	K4-enriched-165	1.22802	2.76829e-13
Ca22chr5A_C_albicans_SC5314	511900	514616	K4-depleted-8526	-1.25745	2.77122e-13
Ca22chr3A_C_albicans_SC5314	1661015	1662051	K4-enriched-6072	1.2057	2.78004e-13
Ca22chr1A_C_albicans_SC5314	2237580	2239686	K4-depleted-3947	-1.47109	2.79213e-13
Ca22chr1A_C_albicans_SC5314	2441520	2442876	K4-enriched-3093	1.22389	2.81147e-13
Ca22chrRA_C_albicans_SC5314	527425	530426	K4-enriched-7289	1.17671	2.81432e-13
Ca22chr1A_C_albicans_SC5314	1223300	1225901	K4-depleted-2999	-1.40994	2.8521e-13
Ca22chr3A_C_albicans_SC5314	1048610	1052406	K4-depleted-7489	-1.19787	2.86468e-13
Ca22chr3A_C_albicans_SC5314	1263295	1264351	K4-enriched-5779	1.38422	2.88278e-13
Ca22chr3A_C_albicans_SC5314	690630	692821	K4-depleted-7261	-1.26686	2.89104e-13
Ca22chr1A_C_albicans_SC5314	361595	363116	K4-depleted-2302	-1.44234	2.91494e-13
Ca22chr3A_C_albicans_SC5314	1170820	1172086	K4-enriched-5700	1.63064	2.92437e-13
Ca22chr1A_C_albicans_SC5314	935090	936071	K4-enriched-2081	1.2259	2.98213e-13
Ca22chr3A_C_albicans_SC5314	285045	285921	K4-enriched-5141	1.41023	3.0023e-13
Ca22chrRA_C_albicans_SC5314	1813430	1814596	K4-enriched-8091	1.18781	3.00286e-13
Ca22chr5A_C_albicans_SC5314	416070	418606	K4-depleted-8472	-1.3549	3.0133e-13
Ca22chrRA_C_albicans_SC5314	34350	36411	K4-depleted-9229	-1.29522	3.02969e-13
Ca22chr3A_C_albicans_SC5314	97375	99896	K4-enriched-5031	1.16651	3.04987e-13
Ca22chr2A_C_albicans_SC5314	766870	769451	K4-depleted-598	-1.28823	3.06711e-13
Ca22chr3A_C_albicans_SC5314	584065	585936	K4-depleted-7176	-1.57717	3.06711e-13
Ca22chr4A_C_albicans_SC5314	80960	83266	K4-depleted-11100	-1.33361	3.07945e-13
Ca22chr4A_C_albicans_SC5314	928860	932666	K4-depleted-11984	-1.28155	3.09058e-13
Ca22chr7A_C_albicans_SC5314	518910	519976	K4-enriched-3998	1.214	3.09058e-13
Ca22chrRA_C_albicans_SC5314	80910	82731	K4-depleted-9259	-1.38717	3.09058e-13
Ca22chr1A_C_albicans_SC5314	2214395	2216571	K4-depleted-3928	-1.30519	3.11983e-13
Ca22chr1A_C_albicans_SC5314	3018445	3019986	K4-depleted-4693	-1.41226	3.12356e-13
Ca22chr6A_C_albicans_SC5314	630970	637211	K4-depleted-6168	-1.22341	3.12519e-13
Ca22chrRA_C_albicans_SC5314	699545	700396	K4-enriched-7437	1.21006	3.14938e-13
Ca22chr2A_C_albicans_SC5314	513000	513901	K4-depleted-448	-1.66077	3.16904e-13
Ca22chr3A_C_albicans_SC5314	1672870	1673911	K4-enriched-6075	1.22667	3.16935e-13
Ca22chr6A_C_albicans_SC5314	807995	810496	K4-enriched-4865	1.22274	3.17594e-13
Ca22chrRA_C_albicans_SC5314	951855	953646	K4-depleted-9918	-1.39609	3.17792e-13
Ca22chr3A_C_albicans_SC5314	481290	483031	K4-depleted-7062	-1.63136	3.21128e-13
Ca22chr3A_C_albicans_SC5314	677855	679436	K4-enriched-5455	1.22505	3.21128e-13
Ca22chrRA_C_albicans_SC5314	835960	836916	K4-enriched-7514	1.40732	3.21214e-13
Ca22chr6A_C_albicans_SC5314	772620	773776	K4-enriched-4851	1.22199	3.22734e-13
Ca22chr7A_C_albicans_SC5314	422760	423786	K4-enriched-3939	1.15907	3.24585e-13
Ca22chrRA_C_albicans_SC5314	363810	366011	K4-depleted-9476	-1.40967	3.24607e-13
Ca22chr1A_C_albicans_SC5314	2813555	2815306	K4-depleted-4424	-1.49567	3.29479e-13
Ca22chrRA_C_albicans_SC5314	1640030	1642181	K4-depleted-10584	-1.31463	3.32951e-13
Ca22chr3A_C_albicans_SC5314	935620	938526	K4-depleted-7424	-1.32044	3.37683e-13
Ca22chr5A_C_albicans_SC5314	555375	556876	K4-enriched-6460	1.34524	3.38627e-13
Ca22chrRA_C_albicans_SC5314	1632530	1635336	K4-depleted-10581	-1.31494	3.39082e-13
Ca22chr5A_C_albicans_SC5314	196165	197441	K4-enriched-6237	1.28608	3.46667e-13
Ca22chr4A_C_albicans_SC5314	64280	66051	K4-depleted-11096	-1.32254	3.47079e-13
Ca22chr1A_C_albicans_SC5314	3084205	3085956	K4-depleted-4743	-1.23326	3.49416e-13
Ca22chr2A_C_albicans_SC5314	1577640	1579471	K4-depleted-1308	-1.31552	3.49863e-13
Ca22chr5A_C_albicans_SC5314	397545	398466	K4-enriched-6381	1.3247	3.50043e-13
Ca22chrRA_C_albicans_SC5314	2072520	2074086	K4-enriched-8270	1.32296	3.53309e-13
Ca22chr5A_C_albicans_SC5314	427425	430526	K4-enriched-6395	1.13495	3.59374e-13
Ca22chr1A_C_albicans_SC5314	675455	676861	K4-enriched-1906	1.19132	3.63891e-13
Ca22chr1A_C_albicans_SC5314	2827160	2828751	K4-depleted-4438	-1.42281	3.64092e-13
Ca22chr1A_C_albicans_SC5314	2310875	2311991	K4-enriched-3013	1.33969	3.64283e-13
Ca22chr7A_C_albicans_SC5314	312350	314521	K4-enriched-3844	1.2144	3.68322e-13
Ca22chr6A_C_albicans_SC5314	828200	831071	K4-enriched-4884	1.10557	3.70792e-13
Ca22chrRA_C_albicans_SC5314	933475	936191	K4-depleted-9913	-1.18081	3.72115e-13
Ca22chr6A_C_albicans_SC5314	803770	804746	K4-enriched-4864	1.25807	3.72428e-13
Ca22chr5A_C_albicans_SC5314	201490	203971	K4-depleted-8289	-1.28786	3.73068e-13
Ca22chr7A_C_albicans_SC5314	260445	261341	K4-enriched-3798	1.47599	3.75455e-13
Ca22chrRA_C_albicans_SC5314	386865	387841	K4-enriched-7219	1.17948	3.77064e-13
Ca22chr1A_C_albicans_SC5314	887180	888671	K4-enriched-2039	1.1734	3.77513e-13
Ca22chr3A_C_albicans_SC5314	466390	468761	K4-depleted-7049	-1.36814	3.78281e-13
Ca22chr3A_C_albicans_SC5314	238965	240156	K4-enriched-5108	1.24773	3.78526e-13
Ca22chr5A_C_albicans_SC5314	204715	207596	K4-depleted-8292	-1.30966	3.78526e-13
Ca22chr2A_C_albicans_SC5314	136045	138236	K4-depleted-76	-1.29903	3.78908e-13
Ca22chr3A_C_albicans_SC5314	52500	53601	K4-enriched-5012	1.22951	3.82784e-13
Ca22chr1A_C_albicans_SC5314	392005	393891	K4-enriched-1725	1.16524	3.83615e-13
Ca22chr2A_C_albicans_SC5314	798355	800291	K4-depleted-625	-1.37977	3.85133e-13
Ca22chr4A_C_albicans_SC5314	277675	278941	K4-enriched-8514	1.33909	3.88011e-13
Ca22chr7A_C_albicans_SC5314	229130	231851	K4-depleted-4988	-1.2465	3.88659e-13
Ca22chrRA_C_albicans_SC5314	1819150	1821366	K4-depleted-10693	-1.31112	3.90758e-13
Ca22chr3A_C_albicans_SC5314	1341130	1344386	K4-depleted-7825	-1.33758	3.95004e-13
Ca22chr2A_C_albicans_SC5314	2131995	2133586	K4-depleted-1927	-1.3786	3.9505e-13
Ca22chr1A_C_albicans_SC5314	110150	111491	K4-enriched-1551	1.18157	3.95971e-13
Ca22chr5A_C_albicans_SC5314	496290	498116	K4-depleted-8517	-1.59842	3.95971e-13
Ca22chr1A_C_albicans_SC5314	255285	257071	K4-depleted-2215	-1.37767	3.97458e-13
Ca22chr1A_C_albicans_SC5314	2020620	2023851	K4-depleted-3779	-1.27254	4.02201e-13
Ca22chrRA_C_albicans_SC5314	2067855	2070886	K4-enriched-8269	1.13228	4.03355e-13
Ca22chr2A_C_albicans_SC5314	1567915	1569776	K4-enriched-1028	1.16667	4.05337e-13
Ca22chr5A_C_albicans_SC5314	312985	314301	K4-enriched-6313	1.22859	4.07419e-13
Ca22chr1A_C_albicans_SC5314	874890	875891	K4-enriched-2030	1.64297	4.1351e-13
Ca22chr7A_C_albicans_SC5314	447555	449736	K4-depleted-5194	-1.41982	4.1351e-13
Ca22chr1A_C_albicans_SC5314	1425860	1427631	K4-depleted-3273	-1.3316	4.17994e-13
Ca22chrRA_C_albicans_SC5314	1604185	1605916	K4-enriched-7995	1.1764	4.26059e-13
Ca22chr1A_C_albicans_SC5314	1701010	1704181	K4-depleted-3509	-1.29858	4.3138e-13
Ca22chr1A_C_albicans_SC5314	1542795	1545146	K4-depleted-3338	-1.39016	4.37168e-13
Ca22chr1A_C_albicans_SC5314	1303175	1305621	K4-depleted-3106	-1.50641	4.40151e-13
Ca22chr6A_C_albicans_SC5314	178270	180501	K4-depleted-5748	-1.3735	4.40151e-13
Ca22chr4A_C_albicans_SC5314	1174080	1175461	K4-enriched-9096	1.29617	4.41467e-13
Ca22chr3A_C_albicans_SC5314	1690660	1693206	K4-depleted-8104	-1.1942	4.45506e-13
Ca22chr1A_C_albicans_SC5314	576640	578386	K4-depleted-2515	-1.32772	4.46596e-13
Ca22chr2A_C_albicans_SC5314	1169065	1170156	K4-enriched-727	1.21864	4.46596e-13
Ca22chr3A_C_albicans_SC5314	381635	382721	K4-depleted-6937	-1.88746	4.48407e-13
Ca22chr7A_C_albicans_SC5314	734990	736066	K4-enriched-4158	1.18932	4.49049e-13
Ca22chr5A_C_albicans_SC5314	473815	476136	K4-depleted-8507	-1.27324	4.5287e-13
Ca22chr1A_C_albicans_SC5314	793060	794196	K4-enriched-1962	1.54551	4.54271e-13
Ca22chr2A_C_albicans_SC5314	1446630	1448206	K4-enriched-969	1.19105	4.63776e-13
Ca22chr5A_C_albicans_SC5314	1147535	1148876	K4-enriched-6921	1.18022	4.64436e-13
Ca22chr2A_C_albicans_SC5314	1611495	1612681	K4-enriched-1056	1.249	4.65936e-13
Ca22chrRA_C_albicans_SC5314	1368540	1370356	K4-depleted-10293	-1.4285	4.66612e-13
Ca22chr3A_C_albicans_SC5314	408600	409541	K4-enriched-5253	1.54668	4.67842e-13
Ca22chr4A_C_albicans_SC5314	95945	97211	K4-enriched-8410	1.20356	4.70556e-13
Ca22chr3A_C_albicans_SC5314	872145	874206	K4-depleted-7389	-1.24617	4.8558e-13
Ca22chr7A_C_albicans_SC5314	354160	355251	K4-enriched-3891	1.18978	4.88319e-13
Ca22chr5A_C_albicans_SC5314	535230	537751	K4-depleted-8549	-1.29675	4.89747e-13
Ca22chrRA_C_albicans_SC5314	387875	389911	K4-depleted-9494	-1.24645	4.98663e-13
Ca22chr7A_C_albicans_SC5314	125785	127061	K4-enriched-3692	1.48117	5.0273e-13
Ca22chrRA_C_albicans_SC5314	2247615	2250061	K4-depleted-11053	-1.29673	5.05698e-13
Ca22chr6A_C_albicans_SC5314	855990	857891	K4-enriched-4892	1.13284	5.13535e-13
Ca22chr1A_C_albicans_SC5314	1497605	1499196	K4-depleted-3306	-1.38512	5.14238e-13
Ca22chr6A_C_albicans_SC5314	600640	601931	K4-enriched-4741	1.20703	5.14238e-13
Ca22chr5A_C_albicans_SC5314	539555	540866	K4-depleted-8553	-1.52497	5.16794e-13
Ca22chr6A_C_albicans_SC5314	878530	880406	K4-enriched-4909	1.1513	5.19654e-13
Ca22chr6A_C_albicans_SC5314	175095	176751	K4-depleted-5747	-1.28632	5.20139e-13
Ca22chrRA_C_albicans_SC5314	863810	865376	K4-enriched-7526	1.16385	5.24173e-13
Ca22chrRA_C_albicans_SC5314	922590	925841	K4-depleted-9909	-1.24584	5.24572e-13
Ca22chr6A_C_albicans_SC5314	142085	143976	K4-depleted-5718	-1.29826	5.34545e-13
Ca22chr3A_C_albicans_SC5314	162505	163366	K4-enriched-5052	1.27666	5.3863e-13
Ca22chr2A_C_albicans_SC5314	2215330	2216541	K4-enriched-1494	1.18999	5.40099e-13
Ca22chr5A_C_albicans_SC5314	826015	828936	K4-depleted-8878	-1.3214	5.43563e-13
Ca22chr3A_C_albicans_SC5314	864840	865991	K4-enriched-5553	1.17709	5.44413e-13
Ca22chr4A_C_albicans_SC5314	279965	281226	K4-enriched-8516	1.26801	5.53759e-13
Ca22chr1A_C_albicans_SC5314	687290	689426	K4-depleted-2571	-1.21168	5.56909e-13
Ca22chr2A_C_albicans_SC5314	257525	260471	K4-depleted-209	-1.38258	5.58592e-13
Ca22chr3A_C_albicans_SC5314	1187025	1190551	K4-depleted-7622	-1.33439	5.63606e-13
Ca22chr4A_C_albicans_SC5314	102980	104171	K4-enriched-8414	1.24631	5.66684e-13
Ca22chr2A_C_albicans_SC5314	2066515	2067426	K4-enriched-1399	1.31299	5.69964e-13
Ca22chr4A_C_albicans_SC5314	274245	275261	K4-depleted-11278	-1.88733	5.7414e-13
Ca22chr6A_C_albicans_SC5314	46065	47721	K4-enriched-4335	1.17401	5.84627e-13
Ca22chr2A_C_albicans_SC5314	922830	925246	K4-depleted-743	-1.29513	5.87078e-13
Ca22chr2A_C_albicans_SC5314	1189435	1191426	K4-depleted-991	-1.36888	5.8784e-13
Ca22chrRA_C_albicans_SC5314	1856780	1858176	K4-enriched-8109	1.15383	6.00216e-13
Ca22chr1A_C_albicans_SC5314	1484365	1485361	K4-enriched-2471	1.21218	6.03945e-13
Ca22chr5A_C_albicans_SC5314	1127000	1128566	K4-enriched-6913	1.2543	6.14125e-13
Ca22chr2A_C_albicans_SC5314	1328685	1329641	K4-enriched-826	1.34698	6.20622e-13
Ca22chr4A_C_albicans_SC5314	937940	940136	K4-depleted-11987	-1.44473	6.20622e-13
Ca22chrRA_C_albicans_SC5314	1129115	1131171	K4-depleted-10094	-1.25671	6.26335e-13
Ca22chr4A_C_albicans_SC5314	700865	703581	K4-depleted-11715	-1.28965	6.32485e-13
Ca22chr2A_C_albicans_SC5314	1653670	1654866	K4-depleted-1362	-1.50703	6.34257e-13
Ca22chr5A_C_albicans_SC5314	90940	93381	K4-depleted-8201	-1.43928	6.3448e-13
Ca22chr3A_C_albicans_SC5314	610510	611406	K4-enriched-5422	1.35819	6.35754e-13
Ca22chr2A_C_albicans_SC5314	490370	492171	K4-enriched-318	1.12431	6.36319e-13
Ca22chr5A_C_albicans_SC5314	856105	857366	K4-enriched-6708	1.26015	6.37939e-13
Ca22chr1A_C_albicans_SC5314	2060540	2061446	K4-enriched-2865	1.29285	6.39268e-13
Ca22chr4A_C_albicans_SC5314	529615	533026	K4-depleted-11582	-1.25046	6.46042e-13
Ca22chr3A_C_albicans_SC5314	1628600	1630986	K4-depleted-8054	-1.37673	6.52416e-13
Ca22chr4A_C_albicans_SC5314	1420020	1421561	K4-enriched-9221	1.29698	6.6318e-13
Ca22chr3A_C_albicans_SC5314	1514985	1515786	K4-enriched-5937	1.4109	6.68098e-13
Ca22chr6A_C_albicans_SC5314	1022145	1024671	K4-depleted-6553	-1.38699	6.68098e-13
Ca22chr1A_C_albicans_SC5314	128130	129196	K4-enriched-1574	1.41928	6.72323e-13
Ca22chrRA_C_albicans_SC5314	154380	155831	K4-enriched-7038	1.16172	6.76954e-13
Ca22chr1A_C_albicans_SC5314	434365	437981	K4-depleted-2364	-1.19504	6.77745e-13
Ca22chr4A_C_albicans_SC5314	687205	689271	K4-depleted-11679	-1.42725	6.80211e-13
Ca22chr6A_C_albicans_SC5314	446345	447721	K4-depleted-5995	-1.66977	6.81932e-13
Ca22chr1A_C_albicans_SC5314	678225	680146	K4-enriched-1907	1.09479	6.84615e-13
Ca22chr1A_C_albicans_SC5314	1854425	1855581	K4-enriched-2699	1.20201	6.86351e-13
Ca22chr1A_C_albicans_SC5314	2919990	2921351	K4-depleted-4547	-1.58393	6.87494e-13
Ca22chr1A_C_albicans_SC5314	565370	566331	K4-enriched-1845	1.2123	6.8892e-13
Ca22chr5A_C_albicans_SC5314	1035180	1036021	K4-enriched-6839	1.36393	6.8892e-13
Ca22chr3A_C_albicans_SC5314	770035	771201	K4-enriched-5509	1.17498	6.90674e-13
Ca22chrRA_C_albicans_SC5314	578590	580496	K4-depleted-9629	-1.36137	6.91978e-13
Ca22chrRA_C_albicans_SC5314	1268990	1272516	K4-depleted-10194	-1.37126	7.07875e-13
Ca22chr5A_C_albicans_SC5314	257870	261531	K4-depleted-8338	-1.29611	7.13731e-13
Ca22chr2A_C_albicans_SC5314	2009060	2012441	K4-depleted-1742	-1.34778	7.23189e-13
Ca22chr3A_C_albicans_SC5314	1314360	1315236	K4-enriched-5835	1.47502	7.28807e-13
Ca22chr7A_C_albicans_SC5314	27770	29996	K4-depleted-4799	-1.30728	7.31339e-13
Ca22chr6A_C_albicans_SC5314	604065	605906	K4-depleted-6152	-1.28467	7.36553e-13
Ca22chr1A_C_albicans_SC5314	1180100	1181181	K4-enriched-2244	1.18162	7.45388e-13
Ca22chr7A_C_albicans_SC5314	106415	107771	K4-depleted-4831	-1.83695	7.47995e-13
Ca22chr1A_C_albicans_SC5314	1068460	1071081	K4-enriched-2190	1.10236	7.52154e-13
Ca22chr1A_C_albicans_SC5314	2798830	2802566	K4-depleted-4413	-1.20194	7.52154e-13
Ca22chr6A_C_albicans_SC5314	363855	365481	K4-enriched-4573	1.14345	7.57252e-13
Ca22chr2A_C_albicans_SC5314	1193905	1195591	K4-enriched-748	1.21022	7.62577e-13
Ca22chr5A_C_albicans_SC5314	808490	809816	K4-enriched-6679	1.28564	7.64527e-13
Ca22chr4A_C_albicans_SC5314	949265	950961	K4-enriched-8984	1.1571	7.66433e-13
Ca22chr1A_C_albicans_SC5314	1415805	1418211	K4-depleted-3267	-1.48348	7.66808e-13
Ca22chr3A_C_albicans_SC5314	574155	577121	K4-depleted-7166	-1.36107	7.72867e-13
Ca22chr5A_C_albicans_SC5314	952430	953871	K4-enriched-6802	1.26438	7.76524e-13
Ca22chrRA_C_albicans_SC5314	130335	131391	K4-enriched-7009	1.2907	7.78575e-13
Ca22chr1A_C_albicans_SC5314	1274755	1277016	K4-depleted-3056	-1.28463	7.81004e-13
Ca22chr2A_C_albicans_SC5314	171995	173106	K4-enriched-79	1.23365	7.81669e-13
Ca22chr1A_C_albicans_SC5314	89830	90916	K4-enriched-1543	1.17245	7.82365e-13
Ca22chr4A_C_albicans_SC5314	63350	64226	K4-enriched-8395	1.18638	7.83668e-13
Ca22chr2A_C_albicans_SC5314	2100010	2101056	K4-enriched-1430	1.44518	7.90612e-13
Ca22chr4A_C_albicans_SC5314	822775	825046	K4-depleted-11851	-1.41458	7.91061e-13
Ca22chrRA_C_albicans_SC5314	1822040	1824691	K4-depleted-10694	-1.2717	7.93675e-13
Ca22chr4A_C_albicans_SC5314	1154165	1155391	K4-enriched-9070	1.26554	7.96519e-13
Ca22chr2A_C_albicans_SC5314	1691050	1692501	K4-enriched-1108	1.17906	8.05613e-13
Ca22chr4A_C_albicans_SC5314	1510125	1513411	K4-depleted-12433	-1.22324	8.05613e-13
Ca22chr6A_C_albicans_SC5314	336830	337921	K4-enriched-4565	1.13556	8.12658e-13
Ca22chr2A_C_albicans_SC5314	1318140	1320476	K4-enriched-818	1.13074	8.24422e-13
Ca22chr4A_C_albicans_SC5314	50400	51976	K4-enriched-8387	1.13882	8.26294e-13
Ca22chr1A_C_albicans_SC5314	2055890	2060456	K4-depleted-3812	-1.26589	8.27474e-13
Ca22chr6A_C_albicans_SC5314	320560	322286	K4-depleted-5893	-1.65209	8.30651e-13
Ca22chrRA_C_albicans_SC5314	1212835	1214411	K4-enriched-7748	1.15554	8.35991e-13
Ca22chr3A_C_albicans_SC5314	647090	649371	K4-depleted-7229	-1.37672	8.46281e-13
Ca22chrRA_C_albicans_SC5314	591895	593691	K4-depleted-9641	-1.66354	8.46281e-13
Ca22chr4A_C_albicans_SC5314	104190	106501	K4-depleted-11122	-1.37523	8.51649e-13
Ca22chr1A_C_albicans_SC5314	2175495	2177226	K4-depleted-3879	-1.3983	8.52751e-13
Ca22chr7A_C_albicans_SC5314	355560	357846	K4-depleted-5135	-1.24084	8.55162e-13
Ca22chr1A_C_albicans_SC5314	82045	83866	K4-depleted-2048	-1.22725	8.59255e-13
Ca22chr2A_C_albicans_SC5314	1047475	1052031	K4-depleted-879	-1.18159	8.67696e-13
Ca22chrRA_C_albicans_SC5314	467880	470281	K4-depleted-9537	-1.25423	8.77232e-13
Ca22chrRA_C_albicans_SC5314	737795	740551	K4-depleted-9807	-1.31467	8.93122e-13
Ca22chr1A_C_albicans_SC5314	2632285	2633531	K4-enriched-3192	1.2212	8.93374e-13
Ca22chr2A_C_albicans_SC5314	1001525	1004006	K4-depleted-821	-1.51752	8.93374e-13
Ca22chr2A_C_albicans_SC5314	980695	981871	K4-enriched-568	1.26484	8.963e-13
Ca22chr4A_C_albicans_SC5314	1557555	1558496	K4-enriched-9334	1.17065	9.03366e-13
Ca22chr5A_C_albicans_SC5314	843225	844571	K4-enriched-6695	1.48792	9.04402e-13
Ca22chrRA_C_albicans_SC5314	1707550	1708741	K4-depleted-10651	-1.51441	9.18505e-13
Ca22chrRA_C_albicans_SC5314	893785	895566	K4-enriched-7533	1.17829	9.23251e-13
Ca22chr4A_C_albicans_SC5314	1548700	1553216	K4-depleted-12446	-1.205	9.31392e-13
Ca22chrRA_C_albicans_SC5314	1166250	1170486	K4-depleted-10127	-1.21742	9.31816e-13
Ca22chr1A_C_albicans_SC5314	1338510	1340141	K4-depleted-3160	-1.57172	9.32015e-13
Ca22chr3A_C_albicans_SC5314	1424510	1425931	K4-enriched-5891	1.16288	9.34984e-13
Ca22chr7A_C_albicans_SC5314	451615	456936	K4-depleted-5195	-1.19774	9.40403e-13
Ca22chr3A_C_albicans_SC5314	922415	923656	K4-enriched-5573	1.17149	9.46839e-13
Ca22chr2A_C_albicans_SC5314	193835	195031	K4-enriched-97	1.38138	9.55578e-13
Ca22chr1A_C_albicans_SC5314	2157280	2158166	K4-enriched-2916	1.2169	9.62372e-13
Ca22chr4A_C_albicans_SC5314	1562720	1565666	K4-depleted-12454	-1.2704	1.0123e-12
Ca22chr1A_C_albicans_SC5314	756500	758156	K4-enriched-1946	1.17296	1.03975e-12
Ca22chr2A_C_albicans_SC5314	851135	852716	K4-depleted-672	-1.38864	1.07659e-12
Ca22chr2A_C_albicans_SC5314	1503110	1504036	K4-enriched-988	1.20931	1.0783e-12
Ca22chr2A_C_albicans_SC5314	1004710	1005901	K4-enriched-608	1.34993	1.08111e-12
Ca22chrRA_C_albicans_SC5314	2050845	2052511	K4-depleted-10892	-1.63276	1.08617e-12
Ca22chr4A_C_albicans_SC5314	1038155	1040931	K4-depleted-12040	-1.21697	1.09035e-12
Ca22chr6A_C_albicans_SC5314	210200	211676	K4-depleted-5776	-1.59189	1.094e-12
Ca22chr4A_C_albicans_SC5314	1598830	1601611	K4-depleted-12463	-1.34731	1.09468e-12
Ca22chr1A_C_albicans_SC5314	1754290	1756966	K4-enriched-2660	1.08952	1.10509e-12
Ca22chr2A_C_albicans_SC5314	864100	868641	K4-depleted-678	-1.24683	1.10556e-12
Ca22chr4A_C_albicans_SC5314	219000	220046	K4-enriched-8472	1.15265	1.107e-12
Ca22chrRA_C_albicans_SC5314	1523040	1525366	K4-depleted-10519	-1.31546	1.11425e-12
Ca22chr1A_C_albicans_SC5314	603090	603941	K4-enriched-1873	1.39167	1.11441e-12
Ca22chr1A_C_albicans_SC5314	1842200	1843346	K4-enriched-2695	1.27481	1.11476e-12
Ca22chr1A_C_albicans_SC5314	803145	804911	K4-enriched-1972	1.39319	1.14023e-12
Ca22chr5A_C_albicans_SC5314	289570	291826	K4-enriched-6307	1.07851	1.14539e-12
Ca22chr7A_C_albicans_SC5314	670225	673481	K4-depleted-5370	-1.22451	1.14813e-12
Ca22chr1A_C_albicans_SC5314	2707340	2708616	K4-enriched-3263	1.36297	1.17128e-12
Ca22chr3A_C_albicans_SC5314	766100	769991	K4-depleted-7317	-1.18946	1.17301e-12
Ca22chr1A_C_albicans_SC5314	1512215	1515721	K4-depleted-3328	-1.19612	1.17602e-12
Ca22chr1A_C_albicans_SC5314	582590	583651	K4-enriched-1856	1.18752	1.18827e-12
Ca22chr1A_C_albicans_SC5314	1820825	1823221	K4-depleted-3604	-1.28077	1.19712e-12
Ca22chr1A_C_albicans_SC5314	2451100	2453551	K4-enriched-3101	1.09717	1.21018e-12
Ca22chrRA_C_albicans_SC5314	888735	890391	K4-depleted-9892	-1.32052	1.21018e-12
Ca22chr1A_C_albicans_SC5314	2994975	2998701	K4-depleted-4673	-1.29875	1.22938e-12
Ca22chr1A_C_albicans_SC5314	2557985	2559426	K4-enriched-3148	1.195	1.2321e-12
Ca22chrRA_C_albicans_SC5314	1834835	1835831	K4-enriched-8100	1.20856	1.23534e-12
Ca22chr2A_C_albicans_SC5314	2128010	2130206	K4-depleted-1923	-1.30928	1.24926e-12
Ca22chr3A_C_albicans_SC5314	1106845	1107976	K4-enriched-5649	1.1423	1.25602e-12
Ca22chr1A_C_albicans_SC5314	597380	598641	K4-enriched-1864	1.21917	1.26198e-12
Ca22chr6A_C_albicans_SC5314	861565	864166	K4-depleted-6413	-1.23077	1.26198e-12
Ca22chr3A_C_albicans_SC5314	422205	422986	K4-enriched-5267	1.5282	1.26898e-12
Ca22chr4A_C_albicans_SC5314	1586755	1589091	K4-depleted-12459	-1.26897	1.27234e-12
Ca22chr4A_C_albicans_SC5314	697460	698486	K4-enriched-8852	1.31951	1.27471e-12
Ca22chr5A_C_albicans_SC5314	42725	44206	K4-enriched-6143	1.11976	1.28166e-12
Ca22chr2A_C_albicans_SC5314	1146080	1149006	K4-depleted-953	-1.2503	1.28864e-12
Ca22chr6A_C_albicans_SC5314	737615	739201	K4-depleted-6302	-1.30885	1.28864e-12
Ca22chr2A_C_albicans_SC5314	306340	308221	K4-depleted-235	-1.25959	1.30148e-12
Ca22chr4A_C_albicans_SC5314	1047655	1049116	K4-enriched-9023	1.20933	1.31225e-12
Ca22chr1A_C_albicans_SC5314	1110940	1111871	K4-enriched-2218	1.16406	1.3201e-12
Ca22chrRA_C_albicans_SC5314	539715	541756	K4-depleted-9569	-1.29445	1.34039e-12
Ca22chr1A_C_albicans_SC5314	2867640	2870301	K4-enriched-3401	1.17008	1.35195e-12
Ca22chr6A_C_albicans_SC5314	566360	567141	K4-enriched-4709	1.40213	1.3544e-12
Ca22chr4A_C_albicans_SC5314	26715	28696	K4-enriched-8376	1.11687	1.35643e-12
Ca22chr3A_C_albicans_SC5314	429415	431326	K4-depleted-7026	-1.21656	1.36335e-12
Ca22chr2A_C_albicans_SC5314	2000090	2002636	K4-depleted-1731	-1.35151	1.36606e-12
Ca22chr5A_C_albicans_SC5314	595200	597626	K4-depleted-8621	-1.18652	1.39544e-12
Ca22chr1A_C_albicans_SC5314	292530	294791	K4-depleted-2233	-1.41959	1.41905e-12
Ca22chr5A_C_albicans_SC5314	345055	350041	K4-depleted-8394	-1.17204	1.41905e-12
Ca22chr3A_C_albicans_SC5314	517555	519446	K4-depleted-7105	-1.25842	1.42007e-12
Ca22chr2A_C_albicans_SC5314	1566785	1567746	K4-enriched-1026	1.19415	1.44296e-12
Ca22chr7A_C_albicans_SC5314	588360	590356	K4-depleted-5335	-1.42739	1.44485e-12
Ca22chr7A_C_albicans_SC5314	943720	946331	K4-depleted-5629	-1.22685	1.44899e-12
Ca22chrRA_C_albicans_SC5314	660910	663191	K4-depleted-9752	-1.3938	1.45788e-12
Ca22chr7A_C_albicans_SC5314	780730	781466	K4-enriched-4206	1.5825	1.45821e-12
Ca22chr2A_C_albicans_SC5314	1232210	1233396	K4-enriched-766	1.21773	1.46032e-12
Ca22chr1A_C_albicans_SC5314	2209195	2211391	K4-depleted-3916	-1.34494	1.46505e-12
Ca22chrRA_C_albicans_SC5314	2223380	2225816	K4-depleted-11042	-1.24045	1.47831e-12
Ca22chr6A_C_albicans_SC5314	75545	76571	K4-enriched-4346	1.22859	1.48066e-12
Ca22chr3A_C_albicans_SC5314	351385	352501	K4-enriched-5213	1.15535	1.48087e-12
Ca22chr3A_C_albicans_SC5314	1338465	1340116	K4-depleted-7824	-1.3684	1.48087e-12
Ca22chr5A_C_albicans_SC5314	1021845	1023101	K4-enriched-6834	1.12805	1.51036e-12
Ca22chr6A_C_albicans_SC5314	331075	332741	K4-enriched-4561	1.18003	1.52296e-12
Ca22chr2A_C_albicans_SC5314	2130290	2131691	K4-enriched-1447	1.27374	1.52493e-12
Ca22chr6A_C_albicans_SC5314	286365	289446	K4-depleted-5858	-1.30634	1.52493e-12
Ca22chr1A_C_albicans_SC5314	2173935	2175436	K4-enriched-2928	1.26429	1.54891e-12
Ca22chr1A_C_albicans_SC5314	2312070	2314481	K4-depleted-4021	-1.26436	1.55442e-12
Ca22chr4A_C_albicans_SC5314	374015	375576	K4-enriched-8577	1.15884	1.55442e-12
Ca22chr6A_C_albicans_SC5314	762875	765091	K4-depleted-6339	-1.45986	1.55442e-12
Ca22chr5A_C_albicans_SC5314	569620	570701	K4-enriched-6482	1.28345	1.55827e-12
Ca22chr1A_C_albicans_SC5314	1447565	1449686	K4-depleted-3284	-1.30574	1.56487e-12
Ca22chrRA_C_albicans_SC5314	904735	906721	K4-enriched-7544	1.11292	1.57811e-12
Ca22chr7A_C_albicans_SC5314	380960	384296	K4-depleted-5167	-1.23133	1.58402e-12
Ca22chr2A_C_albicans_SC5314	223255	224246	K4-enriched-119	1.36737	1.58443e-12
Ca22chr6A_C_albicans_SC5314	327595	329226	K4-enriched-4559	1.10386	1.59103e-12
Ca22chr2A_C_albicans_SC5314	1299685	1301641	K4-enriched-802	1.18625	1.63218e-12
Ca22chr5A_C_albicans_SC5314	526410	527316	K4-enriched-6441	1.21979	1.63218e-12
Ca22chr1A_C_albicans_SC5314	2520385	2521736	K4-depleted-4179	-1.45422	1.64002e-12
Ca22chr3A_C_albicans_SC5314	711385	713861	K4-depleted-7271	-1.3182	1.65974e-12
Ca22chr1A_C_albicans_SC5314	72830	74031	K4-enriched-1536	1.16928	1.66591e-12
Ca22chr3A_C_albicans_SC5314	591850	594401	K4-depleted-7185	-1.51609	1.66617e-12
Ca22chr1A_C_albicans_SC5314	3168730	3170261	K4-enriched-3616	1.17792	1.67343e-12
Ca22chr3A_C_albicans_SC5314	1670495	1671646	K4-enriched-6074	1.1539	1.71656e-12
Ca22chr3A_C_albicans_SC5314	662930	666921	K4-depleted-7246	-1.22633	1.7188e-12
Ca22chr1A_C_albicans_SC5314	1205075	1207416	K4-depleted-2980	-1.32329	1.72123e-12
Ca22chrRA_C_albicans_SC5314	950785	951806	K4-enriched-7558	1.16932	1.72396e-12
Ca22chr5A_C_albicans_SC5314	434785	437131	K4-depleted-8481	-1.24564	1.72493e-12
Ca22chr5A_C_albicans_SC5314	287225	288956	K4-depleted-8360	-1.34298	1.74336e-12
Ca22chr1A_C_albicans_SC5314	404640	407936	K4-depleted-2343	-1.16188	1.75682e-12
Ca22chr1A_C_albicans_SC5314	1691805	1694121	K4-depleted-3501	-1.36312	1.75874e-12
Ca22chr2A_C_albicans_SC5314	1847490	1849201	K4-enriched-1261	1.16498	1.75941e-12
Ca22chr5A_C_albicans_SC5314	757640	759351	K4-depleted-8830	-1.34721	1.77052e-12
Ca22chr1A_C_albicans_SC5314	1763610	1765866	K4-depleted-3576	-1.24152	1.78271e-12
Ca22chr3A_C_albicans_SC5314	996580	998986	K4-depleted-7469	-1.2811	1.7844e-12
Ca22chr4A_C_albicans_SC5314	457595	461021	K4-depleted-11471	-1.27924	1.79997e-12
Ca22chr4A_C_albicans_SC5314	1290615	1293541	K4-depleted-12259	-1.30287	1.80429e-12
Ca22chr2A_C_albicans_SC5314	925265	928376	K4-depleted-744	-1.23342	1.80988e-12
Ca22chr3A_C_albicans_SC5314	1379110	1381101	K4-enriched-5869	1.11164	1.81303e-12
Ca22chr1A_C_albicans_SC5314	2577845	2580041	K4-depleted-4212	-1.34199	1.81678e-12
Ca22chr1A_C_albicans_SC5314	1133335	1134696	K4-depleted-2938	-1.33178	1.84278e-12
Ca22chr3A_C_albicans_SC5314	624790	625811	K4-enriched-5434	1.22238	1.87313e-12
Ca22chr5A_C_albicans_SC5314	270770	272766	K4-depleted-8342	-1.22623	1.89966e-12
Ca22chr2A_C_albicans_SC5314	1087500	1089001	K4-depleted-899	-1.23068	1.9084e-12
Ca22chrRA_C_albicans_SC5314	1054140	1055886	K4-depleted-10009	-1.34721	1.9094e-12
Ca22chr1A_C_albicans_SC5314	49250	51916	K4-enriched-1524	1.07476	1.91001e-12
Ca22chr4A_C_albicans_SC5314	772705	777236	K4-depleted-11774	-1.15074	1.92106e-12
Ca22chr3A_C_albicans_SC5314	762030	765731	K4-depleted-7316	-1.23852	1.9303e-12
Ca22chr2A_C_albicans_SC5314	480810	482326	K4-enriched-316	1.15541	2.00669e-12
Ca22chr2A_C_albicans_SC5314	1736920	1738546	K4-depleted-1482	-1.34746	2.02084e-12
Ca22chr7A_C_albicans_SC5314	159105	160231	K4-enriched-3731	1.22683	2.05934e-12
Ca22chr2A_C_albicans_SC5314	1197685	1198571	K4-enriched-751	1.28587	2.05975e-12
Ca22chr1A_C_albicans_SC5314	1111975	1114781	K4-depleted-2931	-1.19594	2.06591e-12
Ca22chr3A_C_albicans_SC5314	1551175	1552776	K4-enriched-5948	1.26317	2.06659e-12
Ca22chrRA_C_albicans_SC5314	810770	813781	K4-depleted-9840	-1.2028	2.094e-12
Ca22chr3A_C_albicans_SC5314	973530	974676	K4-enriched-5593	1.14957	2.11757e-12
Ca22chrRA_C_albicans_SC5314	1761525	1763351	K4-enriched-8072	1.09011	2.12182e-12
Ca22chr6A_C_albicans_SC5314	591025	593116	K4-depleted-6145	-1.34019	2.12944e-12
Ca22chr4A_C_albicans_SC5314	603805	606161	K4-depleted-11647	-1.22331	2.13209e-12
Ca22chrRA_C_albicans_SC5314	103340	104611	K4-enriched-6986	1.2007	2.13209e-12
Ca22chr2A_C_albicans_SC5314	1921435	1923021	K4-enriched-1307	1.08149	2.1322e-12
Ca22chr2A_C_albicans_SC5314	697805	699041	K4-enriched-411	1.0947	2.13595e-12
Ca22chr7A_C_albicans_SC5314	653810	656701	K4-depleted-5365	-1.25722	2.14365e-12
Ca22chr5A_C_albicans_SC5314	766180	767196	K4-enriched-6656	1.22067	2.15619e-12
Ca22chrRA_C_albicans_SC5314	1172440	1174476	K4-depleted-10128	-1.27226	2.15694e-12
Ca22chr7A_C_albicans_SC5314	358985	363076	K4-depleted-5136	-1.20436	2.15852e-12
Ca22chrRA_C_albicans_SC5314	1625775	1627226	K4-depleted-10578	-1.47513	2.15936e-12
Ca22chrRA_C_albicans_SC5314	2184050	2185281	K4-enriched-8315	1.15013	2.17556e-12
Ca22chr5A_C_albicans_SC5314	295205	296676	K4-depleted-8365	-1.25723	2.1913e-12
Ca22chr2A_C_albicans_SC5314	528865	530596	K4-enriched-331	1.13044	2.24853e-12
Ca22chrRA_C_albicans_SC5314	2255090	2256536	K4-enriched-8347	1.07754	2.26749e-12
Ca22chr2A_C_albicans_SC5314	78480	80766	K4-depleted-44	-1.21203	2.28576e-12
Ca22chr2A_C_albicans_SC5314	1056055	1057511	K4-enriched-650	1.13135	2.29263e-12
Ca22chrRA_C_albicans_SC5314	948005	950661	K4-depleted-9917	-1.16242	2.29793e-12
Ca22chr5A_C_albicans_SC5314	769270	771261	K4-depleted-8837	-1.35934	2.29847e-12
Ca22chr2A_C_albicans_SC5314	1632160	1634316	K4-enriched-1066	1.27668	2.30853e-12
Ca22chr3A_C_albicans_SC5314	960870	963256	K4-enriched-5590	1.06044	2.3095e-12
Ca22chr6A_C_albicans_SC5314	393325	394556	K4-enriched-4592	1.1816	2.31477e-12
Ca22chr3A_C_albicans_SC5314	415195	417051	K4-enriched-5261	1.12118	2.33685e-12
Ca22chr7A_C_albicans_SC5314	357925	358916	K4-enriched-3892	1.13954	2.4135e-12
Ca22chr4A_C_albicans_SC5314	1411140	1412176	K4-enriched-9219	1.32542	2.4529e-12
Ca22chr7A_C_albicans_SC5314	559500	560971	K4-enriched-4036	1.14679	2.45573e-12
Ca22chr4A_C_albicans_SC5314	394150	395926	K4-depleted-11426	-1.28396	2.45882e-12
Ca22chrRA_C_albicans_SC5314	1364150	1365291	K4-enriched-7834	1.24755	2.4719e-12
Ca22chr6A_C_albicans_SC5314	64865	66386	K4-enriched-4341	1.09074	2.475e-12
Ca22chr7A_C_albicans_SC5314	465170	467156	K4-depleted-5203	-1.29308	2.47829e-12
Ca22chr3A_C_albicans_SC5314	1145725	1146701	K4-enriched-5666	1.18464	2.48085e-12
Ca22chr4A_C_albicans_SC5314	165065	166936	K4-depleted-11147	-1.31054	2.48944e-12
Ca22chr1A_C_albicans_SC5314	2509075	2511291	K4-depleted-4151	-1.2494	2.50066e-12
Ca22chr3A_C_albicans_SC5314	547970	549496	K4-depleted-7139	-1.33983	2.53832e-12
Ca22chr6A_C_albicans_SC5314	61590	63561	K4-depleted-5677	-1.32271	2.53989e-12
Ca22chr1A_C_albicans_SC5314	635700	638286	K4-depleted-2544	-1.20971	2.55634e-12
Ca22chr4A_C_albicans_SC5314	897525	899886	K4-depleted-11972	-1.29194	2.56516e-12
Ca22chr4A_C_albicans_SC5314	831965	834536	K4-depleted-11871	-1.27374	2.5736e-12
Ca22chr7A_C_albicans_SC5314	58690	60946	K4-enriched-3649	1.10343	2.61763e-12
Ca22chr4A_C_albicans_SC5314	203740	205211	K4-depleted-11196	-1.41112	2.62119e-12
Ca22chr1A_C_albicans_SC5314	427405	428976	K4-depleted-2359	-1.34273	2.62375e-12
Ca22chr1A_C_albicans_SC5314	429055	430016	K4-enriched-1739	1.25309	2.64361e-12
Ca22chr5A_C_albicans_SC5314	160015	161296	K4-enriched-6213	1.22933	2.68243e-12
Ca22chr6A_C_albicans_SC5314	101500	102471	K4-enriched-4372	1.41768	2.68452e-12
Ca22chr3A_C_albicans_SC5314	1756430	1760171	K4-depleted-8132	-1.20109	2.69696e-12
Ca22chr5A_C_albicans_SC5314	1024590	1025461	K4-enriched-6835	1.20286	2.70327e-12
Ca22chr3A_C_albicans_SC5314	460545	461816	K4-enriched-5282	1.17876	2.75938e-12
Ca22chr3A_C_albicans_SC5314	38055	39946	K4-enriched-5006	1.11438	2.76749e-12
Ca22chrRA_C_albicans_SC5314	703510	706146	K4-depleted-9777	-1.24172	2.79473e-12
Ca22chr1A_C_albicans_SC5314	334160	335106	K4-enriched-1698	1.15369	2.84276e-12
Ca22chr1A_C_albicans_SC5314	1527445	1530226	K4-depleted-3332	-1.18083	2.85404e-12
Ca22chr2A_C_albicans_SC5314	783585	785581	K4-depleted-611	-1.47052	2.85404e-12
Ca22chr6A_C_albicans_SC5314	665485	668991	K4-depleted-6198	-1.21207	2.86437e-12
Ca22chr1A_C_albicans_SC5314	257175	259116	K4-enriched-1659	1.15739	2.87463e-12
Ca22chr7A_C_albicans_SC5314	713205	714556	K4-depleted-5406	-1.44402	2.88209e-12
Ca22chr2A_C_albicans_SC5314	787000	789186	K4-depleted-616	-1.53433	2.92997e-12
Ca22chr5A_C_albicans_SC5314	180615	183801	K4-depleted-8278	-1.22945	2.93175e-12
Ca22chr5A_C_albicans_SC5314	439200	440376	K4-enriched-6399	1.14326	2.95953e-12
Ca22chr3A_C_albicans_SC5314	167025	168701	K4-enriched-5053	1.13778	3.0332e-12
Ca22chr2A_C_albicans_SC5314	138320	139476	K4-enriched-65	1.1752	3.03569e-12
Ca22chr4A_C_albicans_SC5314	1517590	1518626	K4-enriched-9318	1.20316	3.0632e-12
Ca22chr3A_C_albicans_SC5314	681225	682861	K4-depleted-7256	-1.35813	3.09187e-12
Ca22chr3A_C_albicans_SC5314	1765050	1766141	K4-enriched-6112	1.15691	3.09831e-12
Ca22chr2A_C_albicans_SC5314	407290	408746	K4-enriched-255	1.60115	3.11797e-12
Ca22chr5A_C_albicans_SC5314	716850	718826	K4-depleted-8763	-1.20413	3.17169e-12
Ca22chr3A_C_albicans_SC5314	1521860	1523456	K4-depleted-7942	-1.55835	3.17296e-12
Ca22chr5A_C_albicans_SC5314	1178145	1179221	K4-enriched-6935	1.2922	3.20371e-12
Ca22chr7A_C_albicans_SC5314	321165	323716	K4-depleted-5100	-1.27196	3.22481e-12
Ca22chrRA_C_albicans_SC5314	648745	650171	K4-enriched-7400	1.18093	3.23965e-12
Ca22chr5A_C_albicans_SC5314	440420	442596	K4-depleted-8483	-1.30914	3.24886e-12
Ca22chr1A_C_albicans_SC5314	1441120	1442721	K4-enriched-2449	1.1279	3.25768e-12
Ca22chr1A_C_albicans_SC5314	611180	612526	K4-enriched-1877	1.10632	3.26208e-12
Ca22chr6A_C_albicans_SC5314	100350	101311	K4-enriched-4371	1.26368	3.26307e-12
Ca22chr1A_C_albicans_SC5314	174200	176056	K4-depleted-2176	-1.33457	3.26997e-12
Ca22chr5A_C_albicans_SC5314	660960	662231	K4-depleted-8697	-1.56775	3.28025e-12
Ca22chr1A_C_albicans_SC5314	2164170	2167986	K4-depleted-3877	-1.19097	3.29404e-12
Ca22chr7A_C_albicans_SC5314	265725	266611	K4-enriched-3811	1.26886	3.31318e-12
Ca22chrRA_C_albicans_SC5314	1600785	1603001	K4-depleted-10564	-1.25277	3.31781e-12
Ca22chr1A_C_albicans_SC5314	1578905	1580511	K4-depleted-3357	-1.35872	3.32163e-12
[truncated: 5,262 more rows]

## Sheet: B. WT H3K9Ac vs H4 ChIP-seq
Chr	Start	End	Name	log2FC	adj. p-value
Ca22chr3A_C_albicans_SC5314	1067035	1070161	K9-enriched-8678	2.55358	4.40742e-99
Ca22chrRA_C_albicans_SC5314	1259720	1261926	K9-enriched-11889	2.54372	5.82708e-84
Ca22chr1A_C_albicans_SC5314	2694610	2696611	K9-enriched-5087	2.35413	2.97676e-80
Ca22chr1A_C_albicans_SC5314	1053565	1055471	K9-enriched-3448	2.1083	1.8531e-68
Ca22chr4A_C_albicans_SC5314	1364255	1376186	K9-depleted-18350	-0.814224	2.96871e-64
Ca22chrRA_C_albicans_SC5314	840220	841201	K9-enriched-11457	2.67322	2.12914e-60
Ca22chr3A_C_albicans_SC5314	1170525	1171586	K9-enriched-8778	2.6277	2.50226e-59
Ca22chrRA_C_albicans_SC5314	1514870	1520336	K9-depleted-15513	-0.920401	1.74645e-58
Ca22chr4A_C_albicans_SC5314	792885	794176	K9-enriched-13688	2.13719	4.49729e-58
Ca22chr4A_C_albicans_SC5314	344420	345806	K9-enriched-13256	2.54792	1.81931e-56
Ca22chr2A_C_albicans_SC5314	644080	653821	K9-depleted-830	-0.837453	5.56703e-56
Ca22chr1A_C_albicans_SC5314	1836095	1837681	K9-enriched-4210	2.33519	1.3851e-55
Ca22chr6A_C_albicans_SC5314	939705	945041	K9-depleted-9441	-0.925953	1.51213e-54
Ca22chr2A_C_albicans_SC5314	282725	284626	K9-enriched-271	1.671	2.60207e-54
Ca22chr5A_C_albicans_SC5314	251990	252941	K9-enriched-9677	3.45258	4.04541e-54
Ca22chr3A_C_albicans_SC5314	317155	318021	K9-enriched-7904	2.11594	1.92156e-53
Ca22chr1A_C_albicans_SC5314	424320	425916	K9-enriched-2773	2.62506	4.26716e-52
Ca22chr1A_C_albicans_SC5314	1516530	1517851	K9-enriched-3902	2.39358	5.55651e-50
Ca22chr4A_C_albicans_SC5314	1191860	1193211	K9-enriched-14103	2.43278	8.92647e-50
Ca22chr5A_C_albicans_SC5314	148655	149736	K9-enriched-9550	2.59501	7.86719e-48
Ca22chr2A_C_albicans_SC5314	1624870	1631381	K9-depleted-2070	-0.83829	1.42356e-47
Ca22chr2A_C_albicans_SC5314	2119625	2121006	K9-enriched-2267	1.98213	4.68762e-46
Ca22chr1A_C_albicans_SC5314	402280	403786	K9-enriched-2747	2.043	2.25013e-45
Ca22chr1A_C_albicans_SC5314	1072740	1075061	K9-enriched-3463	2.25674	4.97524e-45
Ca22chr1A_C_albicans_SC5314	2583370	2584716	K9-enriched-4954	2.03616	5.39114e-45
Ca22chr3A_C_albicans_SC5314	433695	436301	K9-enriched-8026	1.24874	1.62253e-44
Ca22chr5A_C_albicans_SC5314	23420	29266	K9-depleted-11997	-0.759495	1.84253e-44
Ca22chrRA_C_albicans_SC5314	2209690	2212226	K9-enriched-12815	1.68601	3.0451e-44
Ca22chrRA_C_albicans_SC5314	155425	162246	K9-depleted-13725	-0.780594	3.40569e-44
Ca22chr4A_C_albicans_SC5314	350020	352546	K9-enriched-13265	1.8896	3.78189e-44
Ca22chr2A_C_albicans_SC5314	674185	675436	K9-enriched-656	1.5315	1.20253e-43
Ca22chr4A_C_albicans_SC5314	649460	657106	K9-depleted-17431	-0.792477	1.95539e-42
Ca22chr1A_C_albicans_SC5314	445750	448686	K9-enriched-2798	1.10991	2.05359e-42
Ca22chr2A_C_albicans_SC5314	2137250	2138446	K9-enriched-2284	2.33099	3.0496e-42
Ca22chr5A_C_albicans_SC5314	888710	890701	K9-enriched-10388	2.21287	3.26365e-42
Ca22chr2A_C_albicans_SC5314	940830	946231	K9-depleted-1180	-0.809221	9.45509e-42
Ca22chr4A_C_albicans_SC5314	1342170	1350861	K9-depleted-18334	-0.717399	2.12152e-41
Ca22chr5A_C_albicans_SC5314	249815	251971	K9-enriched-9676	1.42764	3.2454e-41
Ca22chrRA_C_albicans_SC5314	213625	215486	K9-enriched-10867	1.24009	3.26971e-41
Ca22chr2A_C_albicans_SC5314	1034115	1035306	K9-enriched-1041	1.96609	3.76134e-41
Ca22chr4A_C_albicans_SC5314	183740	188506	K9-depleted-16778	-0.828157	4.79062e-41
Ca22chr4A_C_albicans_SC5314	528495	529356	K9-enriched-13439	2.99528	7.2508e-41
Ca22chrRA_C_albicans_SC5314	650380	652066	K9-enriched-11287	2.02597	7.87434e-41
Ca22chr4A_C_albicans_SC5314	612595	620346	K9-depleted-17391	-0.718367	2.86474e-40
Ca22chr1A_C_albicans_SC5314	888425	889186	K9-enriched-3282	3.57453	4.66445e-40
Ca22chr2A_C_albicans_SC5314	1751480	1752211	K9-enriched-1819	2.70289	6.68961e-40
Ca22chr1A_C_albicans_SC5314	784235	785771	K9-enriched-3139	1.71382	8.61405e-40
Ca22chrRA_C_albicans_SC5314	981450	986366	K9-depleted-14774	-0.874826	1.85297e-39
Ca22chr6A_C_albicans_SC5314	682575	683671	K9-enriched-7267	2.98836	2.03441e-39
Ca22chrRA_C_albicans_SC5314	1308620	1310836	K9-enriched-11947	1.62509	3.66557e-39
Ca22chrRA_C_albicans_SC5314	57505	61866	K9-depleted-13590	-0.846043	3.66779e-39
Ca22chrRA_C_albicans_SC5314	489105	495321	K9-depleted-14132	-0.8083	4.91963e-39
Ca22chr3A_C_albicans_SC5314	1030825	1035811	K9-depleted-10974	-0.776782	7.83467e-39
Ca22chr2A_C_albicans_SC5314	203825	204636	K9-enriched-180	3.24326	1.08919e-38
Ca22chrRA_C_albicans_SC5314	1864470	1874491	K9-depleted-15930	-0.703154	1.85087e-38
Ca22chr4A_C_albicans_SC5314	315605	316631	K9-enriched-13212	2.00454	2.33324e-38
Ca22chr1A_C_albicans_SC5314	2713155	2716926	K9-depleted-6398	-0.862915	2.58311e-38
Ca22chr5A_C_albicans_SC5314	912770	913611	K9-enriched-10406	2.59569	4.79502e-38
Ca22chr1A_C_albicans_SC5314	2291125	2292666	K9-enriched-4677	2.0675	6.81689e-38
Ca22chr5A_C_albicans_SC5314	104780	111506	K9-depleted-12085	-0.783596	6.81689e-38
Ca22chrRA_C_albicans_SC5314	2164580	2165566	K9-enriched-12772	2.02342	7.00856e-38
Ca22chr1A_C_albicans_SC5314	3026190	3030301	K9-depleted-6846	-0.847174	1.69576e-37
Ca22chr1A_C_albicans_SC5314	2299395	2300771	K9-enriched-4687	1.37462	2.69543e-37
Ca22chr1A_C_albicans_SC5314	595505	596766	K9-enriched-2976	2.06022	3.26101e-37
Ca22chr2A_C_albicans_SC5314	1303450	1304376	K9-enriched-1329	2.49753	3.52896e-37
Ca22chr3A_C_albicans_SC5314	1663085	1667736	K9-depleted-11824	-0.776653	4.78868e-37
Ca22chrRA_C_albicans_SC5314	108615	112746	K9-depleted-13653	-0.853581	6.01878e-37
Ca22chr3A_C_albicans_SC5314	1025075	1029941	K9-depleted-10971	-0.774187	1.4319e-36
Ca22chr3A_C_albicans_SC5314	1129325	1130971	K9-enriched-8735	1.39522	1.93522e-36
Ca22chr5A_C_albicans_SC5314	547945	552696	K9-depleted-12672	-0.816607	2.60245e-36
Ca22chr1A_C_albicans_SC5314	332415	333176	K9-enriched-2674	2.73086	2.69789e-36
Ca22chr1A_C_albicans_SC5314	882720	884206	K9-enriched-3278	1.94148	3.65563e-36
Ca22chrRA_C_albicans_SC5314	2084880	2086576	K9-enriched-12696	1.77893	3.65563e-36
Ca22chr6A_C_albicans_SC5314	832695	836611	K9-depleted-9298	-0.816807	4.9588e-36
Ca22chr1A_C_albicans_SC5314	106695	110836	K9-depleted-3072	-0.842487	5.19833e-36
Ca22chr6A_C_albicans_SC5314	133390	135066	K9-enriched-6641	1.52315	5.99032e-36
Ca22chr1A_C_albicans_SC5314	992545	993091	K9-enriched-3377	3.18396	8.88528e-36
Ca22chr4A_C_albicans_SC5314	1221770	1229921	K9-depleted-18214	-0.685155	1.2389e-35
Ca22chr2A_C_albicans_SC5314	1143895	1144786	K9-enriched-1160	2.50896	2.07284e-35
Ca22chrRA_C_albicans_SC5314	1288745	1289896	K9-enriched-11929	1.77541	2.73294e-35
Ca22chr5A_C_albicans_SC5314	1105995	1107526	K9-enriched-10615	1.39448	2.91477e-35
Ca22chrRA_C_albicans_SC5314	807680	808151	K9-enriched-11431	3.20233	3.2443e-35
Ca22chrRA_C_albicans_SC5314	1499970	1505601	K9-depleted-15499	-0.758196	3.39087e-35
Ca22chr2A_C_albicans_SC5314	288575	289896	K9-enriched-277	1.53745	5.01517e-35
Ca22chr1A_C_albicans_SC5314	444640	445686	K9-enriched-2796	2.01155	7.55847e-35
Ca22chr2A_C_albicans_SC5314	1490465	1497261	K9-depleted-1934	-0.720171	8.06311e-35
Ca22chr7A_C_albicans_SC5314	75165	76336	K9-enriched-5669	1.88965	8.0826e-35
Ca22chr2A_C_albicans_SC5314	657650	658456	K9-enriched-637	1.91874	1.25364e-34
Ca22chr4A_C_albicans_SC5314	347565	348956	K9-enriched-13262	1.44733	1.41386e-34
Ca22chrRA_C_albicans_SC5314	1899295	1904501	K9-depleted-15945	-0.805024	1.62244e-34
Ca22chr2A_C_albicans_SC5314	1375560	1376776	K9-enriched-1421	1.72423	1.98417e-34
Ca22chr5A_C_albicans_SC5314	76760	78661	K9-enriched-9470	1.60799	2.33612e-34
Ca22chr4A_C_albicans_SC5314	338015	338531	K9-enriched-13247	3.33732	2.53669e-34
Ca22chr1A_C_albicans_SC5314	2397480	2399231	K9-enriched-4786	1.22749	2.63983e-34
Ca22chr1A_C_albicans_SC5314	185630	189476	K9-depleted-3194	-0.802904	3.70795e-34
Ca22chr2A_C_albicans_SC5314	1345610	1346396	K9-enriched-1378	2.82527	5.70547e-34
Ca22chr1A_C_albicans_SC5314	518155	519176	K9-enriched-2895	2.27515	7.38302e-34
Ca22chrRA_C_albicans_SC5314	1361070	1363041	K9-enriched-11993	1.6959	8.68321e-34
Ca22chr1A_C_albicans_SC5314	1595355	1598416	K9-depleted-5023	-0.899533	1.29298e-33
Ca22chr1A_C_albicans_SC5314	895070	895596	K9-enriched-3290	3.02241	1.54303e-33
Ca22chr6A_C_albicans_SC5314	438065	442566	K9-depleted-8759	-0.789206	1.63838e-33
Ca22chr3A_C_albicans_SC5314	857800	858971	K9-enriched-8491	2.2802	2.02032e-33
Ca22chr3A_C_albicans_SC5314	1008965	1014606	K9-depleted-10954	-0.719954	2.10982e-33
Ca22chr4A_C_albicans_SC5314	476095	476991	K9-enriched-13377	2.70834	2.31991e-33
Ca22chr5A_C_albicans_SC5314	902365	908116	K9-depleted-13183	-0.712239	2.57943e-33
Ca22chr1A_C_albicans_SC5314	2053650	2055231	K9-enriched-4450	2.42643	3.55077e-33
Ca22chr1A_C_albicans_SC5314	2746490	2747141	K9-enriched-5143	2.91888	4.70873e-33
Ca22chr3A_C_albicans_SC5314	1036450	1037891	K9-enriched-8649	1.29456	4.70873e-33
Ca22chr5A_C_albicans_SC5314	631640	636396	K9-depleted-12789	-0.77563	5.09382e-33
Ca22chr5A_C_albicans_SC5314	997115	997891	K9-enriched-10512	1.62025	5.94113e-33
Ca22chr1A_C_albicans_SC5314	3099605	3104521	K9-depleted-6926	-0.725464	6.59699e-33
Ca22chr1A_C_albicans_SC5314	1289415	1291141	K9-enriched-3691	1.54372	8.12667e-33
Ca22chr1A_C_albicans_SC5314	1585695	1589521	K9-depleted-5016	-0.801844	9.09331e-33
Ca22chrRA_C_albicans_SC5314	673215	679676	K9-depleted-14402	-0.731436	9.09331e-33
Ca22chr3A_C_albicans_SC5314	324285	329871	K9-depleted-10008	-0.715649	1.12412e-32
Ca22chr3A_C_albicans_SC5314	553625	555471	K9-enriched-8176	1.64008	1.12412e-32
Ca22chr5A_C_albicans_SC5314	1025850	1029836	K9-depleted-13330	-0.803186	1.63781e-32
Ca22chr3A_C_albicans_SC5314	1131880	1139326	K9-depleted-11105	-0.694115	1.65957e-32
Ca22chrRA_C_albicans_SC5314	2260045	2264986	K9-depleted-16435	-0.745028	2.26905e-32
Ca22chr5A_C_albicans_SC5314	1005440	1009211	K9-depleted-13315	-0.790881	3.86416e-32
Ca22chrRA_C_albicans_SC5314	1093575	1094931	K9-enriched-11707	1.41345	5.17723e-32
Ca22chr2A_C_albicans_SC5314	1590320	1591921	K9-enriched-1641	1.75329	5.20538e-32
Ca22chrRA_C_albicans_SC5314	1262510	1264791	K9-enriched-11891	1.43245	5.3448e-32
Ca22chr3A_C_albicans_SC5314	1295920	1297211	K9-enriched-8945	2.38753	7.45234e-32
Ca22chr1A_C_albicans_SC5314	319445	323116	K9-depleted-3340	-0.81455	8.62053e-32
Ca22chr6A_C_albicans_SC5314	261990	265451	K9-depleted-8511	-0.794843	9.05711e-32
Ca22chrRA_C_albicans_SC5314	1658000	1658591	K9-enriched-12307	2.42727	9.41396e-32
Ca22chrRA_C_albicans_SC5314	717250	718596	K9-enriched-11353	1.4512	9.91365e-32
Ca22chr5A_C_albicans_SC5314	458315	463261	K9-depleted-12564	-0.750614	1.00067e-31
Ca22chr5A_C_albicans_SC5314	1068345	1073046	K9-depleted-13383	-0.745329	1.03349e-31
Ca22chr2A_C_albicans_SC5314	97845	98526	K9-enriched-85	1.99586	2.29815e-31
Ca22chr2A_C_albicans_SC5314	628115	629516	K9-enriched-615	1.61647	2.77128e-31
Ca22chrRA_C_albicans_SC5314	584420	585266	K9-enriched-11213	2.99784	2.96993e-31
Ca22chr4A_C_albicans_SC5314	734180	739511	K9-depleted-17543	-0.791233	3.0733e-31
Ca22chr4A_C_albicans_SC5314	954535	958711	K9-depleted-17864	-0.738016	3.0733e-31
Ca22chr2A_C_albicans_SC5314	1833945	1834886	K9-enriched-1917	2.72989	3.27523e-31
Ca22chr7A_C_albicans_SC5314	84755	87596	K9-depleted-7104	-0.854603	3.35447e-31
Ca22chr3A_C_albicans_SC5314	1151755	1152961	K9-enriched-8749	1.48337	3.38758e-31
Ca22chr2A_C_albicans_SC5314	71050	74336	K9-depleted-66	-0.810864	4.63068e-31
Ca22chr3A_C_albicans_SC5314	1506735	1508466	K9-enriched-9126	1.22071	1.7184e-30
Ca22chr1A_C_albicans_SC5314	506480	511536	K9-depleted-3621	-0.707918	1.73049e-30
Ca22chr2A_C_albicans_SC5314	123245	126381	K9-depleted-124	-0.924364	1.97278e-30
Ca22chr1A_C_albicans_SC5314	751645	752551	K9-enriched-3115	1.8513	2.1782e-30
Ca22chr3A_C_albicans_SC5314	1153070	1154101	K9-enriched-8750	1.41053	2.32487e-30
Ca22chr6A_C_albicans_SC5314	812335	812871	K9-enriched-7392	3.19929	2.7319e-30
Ca22chr7A_C_albicans_SC5314	839940	841571	K9-enriched-6416	1.93002	3.61022e-30
Ca22chr1A_C_albicans_SC5314	1390385	1393356	K9-depleted-4805	-0.862412	5.20809e-30
Ca22chr2A_C_albicans_SC5314	488040	491081	K9-depleted-604	-0.90027	6.39451e-30
Ca22chr6A_C_albicans_SC5314	704105	704846	K9-enriched-7288	2.38061	6.39451e-30
Ca22chr2A_C_albicans_SC5314	2171700	2178856	K9-depleted-2885	-0.675272	7.13505e-30
Ca22chr3A_C_albicans_SC5314	175615	181811	K9-depleted-9750	-0.665818	7.13505e-30
Ca22chr1A_C_albicans_SC5314	1627775	1629171	K9-enriched-3999	2.03506	7.15007e-30
Ca22chrRA_C_albicans_SC5314	1185750	1189986	K9-depleted-15063	-0.783849	8.48274e-30
Ca22chr1A_C_albicans_SC5314	1468660	1469411	K9-enriched-3868	1.45947	9.13043e-30
Ca22chr2A_C_albicans_SC5314	804695	807361	K9-enriched-779	0.869201	9.39288e-30
Ca22chr2A_C_albicans_SC5314	253115	254111	K9-enriched-244	2.11964	1.08206e-29
Ca22chr1A_C_albicans_SC5314	1795410	1799696	K9-depleted-5282	-0.760966	1.27137e-29
Ca22chr1A_C_albicans_SC5314	2533380	2537791	K9-depleted-6183	-0.734228	1.36428e-29
Ca22chr5A_C_albicans_SC5314	897575	899071	K9-enriched-10397	1.44243	1.37248e-29
Ca22chrRA_C_albicans_SC5314	291490	295076	K9-depleted-13893	-0.797607	1.78008e-29
Ca22chr1A_C_albicans_SC5314	584785	585686	K9-enriched-2968	1.63479	1.92725e-29
Ca22chr1A_C_albicans_SC5314	1379275	1380836	K9-enriched-3798	1.81803	2.16067e-29
Ca22chr7A_C_albicans_SC5314	184975	185881	K9-enriched-5787	2.62389	2.35039e-29
Ca22chr3A_C_albicans_SC5314	213625	214736	K9-enriched-7758	2.59163	2.92904e-29
Ca22chr6A_C_albicans_SC5314	161920	162776	K9-enriched-6663	1.95407	2.93606e-29
Ca22chr1A_C_albicans_SC5314	1735730	1737146	K9-enriched-4127	2.09749	3.25662e-29
Ca22chr2A_C_albicans_SC5314	1647880	1648506	K9-enriched-1689	2.37518	3.25662e-29
Ca22chr3A_C_albicans_SC5314	1749505	1754306	K9-depleted-11914	-0.698682	3.35349e-29
Ca22chr5A_C_albicans_SC5314	125580	129201	K9-depleted-12109	-0.819354	3.68392e-29
Ca22chrRA_C_albicans_SC5314	1114020	1114791	K9-enriched-11734	2.45795	4.66493e-29
Ca22chr3A_C_albicans_SC5314	1195085	1196076	K9-enriched-8810	1.81313	4.79373e-29
Ca22chr6A_C_albicans_SC5314	715710	716406	K9-enriched-7305	2.80827	4.87893e-29
Ca22chr4A_C_albicans_SC5314	260550	261741	K9-enriched-13141	1.94876	5.05737e-29
Ca22chr1A_C_albicans_SC5314	1519160	1522021	K9-depleted-4942	-0.809966	5.0691e-29
Ca22chr4A_C_albicans_SC5314	1568430	1573691	K9-depleted-18608	-0.695807	5.30603e-29
Ca22chr2A_C_albicans_SC5314	359285	359936	K9-enriched-350	2.09505	5.51464e-29
Ca22chr7A_C_albicans_SC5314	596795	600901	K9-depleted-7772	-0.746409	6.08597e-29
Ca22chr2A_C_albicans_SC5314	415450	416696	K9-enriched-404	1.93079	7.1121e-29
Ca22chr4A_C_albicans_SC5314	126815	128276	K9-enriched-12999	1.18288	7.6876e-29
Ca22chr7A_C_albicans_SC5314	389065	390526	K9-enriched-6006	1.21892	7.92238e-29
Ca22chrRA_C_albicans_SC5314	1428110	1429206	K9-enriched-12079	2.41305	9.10077e-29
Ca22chr1A_C_albicans_SC5314	2821240	2824876	K9-depleted-6572	-0.753515	9.14052e-29
Ca22chr6A_C_albicans_SC5314	731045	734996	K9-depleted-9185	-0.768432	1.70599e-28
Ca22chr5A_C_albicans_SC5314	699320	705696	K9-depleted-12885	-0.678723	1.73837e-28
Ca22chr1A_C_albicans_SC5314	1177715	1180686	K9-depleted-4479	-0.782616	1.91018e-28
Ca22chrRA_C_albicans_SC5314	1146955	1147416	K9-enriched-11771	2.98182	1.91018e-28
Ca22chr1A_C_albicans_SC5314	341830	342626	K9-enriched-2690	2.42401	2.02421e-28
Ca22chr1A_C_albicans_SC5314	125820	126431	K9-enriched-2458	2.64306	2.2541e-28
Ca22chr3A_C_albicans_SC5314	1550665	1551656	K9-enriched-9165	2.35629	2.2541e-28
Ca22chr3A_C_albicans_SC5314	1438560	1442956	K9-depleted-11536	-0.766719	3.0058e-28
Ca22chr5A_C_albicans_SC5314	845370	845811	K9-enriched-10318	3.20667	3.13405e-28
Ca22chr1A_C_albicans_SC5314	1939455	1939951	K9-enriched-4319	2.87336	3.53068e-28
Ca22chr6A_C_albicans_SC5314	519065	520126	K9-enriched-7080	1.67452	4.04752e-28
Ca22chr1A_C_albicans_SC5314	145400	147516	K9-depleted-3128	-1.55727	4.23794e-28
Ca22chr1A_C_albicans_SC5314	1287225	1288141	K9-enriched-3689	2.6847	4.23794e-28
Ca22chr1A_C_albicans_SC5314	1048075	1048566	K9-enriched-3438	2.74567	4.29555e-28
Ca22chr5A_C_albicans_SC5314	227685	228661	K9-enriched-9639	2.71828	4.37568e-28
Ca22chr3A_C_albicans_SC5314	362840	363716	K9-enriched-7947	1.7615	5.11411e-28
Ca22chrRA_C_albicans_SC5314	680860	682576	K9-enriched-11323	1.39673	5.23544e-28
Ca22chrRA_C_albicans_SC5314	268365	269366	K9-enriched-10927	1.75478	6.89793e-28
Ca22chr1A_C_albicans_SC5314	2448020	2448886	K9-enriched-4834	1.66254	1.03988e-27
Ca22chr4A_C_albicans_SC5314	965190	969516	K9-depleted-17873	-0.74115	1.40366e-27
Ca22chrRA_C_albicans_SC5314	963845	966936	K9-depleted-14758	-0.778462	1.6173e-27
Ca22chrRA_C_albicans_SC5314	2099980	2100516	K9-enriched-12709	2.84332	2.17214e-27
Ca22chr4A_C_albicans_SC5314	1578725	1582976	K9-depleted-18616	-0.71839	2.24263e-27
Ca22chr3A_C_albicans_SC5314	1193935	1194391	K9-enriched-8808	2.55296	2.46146e-27
Ca22chr6A_C_albicans_SC5314	1005390	1011376	K9-depleted-9521	-0.657471	2.52966e-27
Ca22chr3A_C_albicans_SC5314	1463990	1467856	K9-depleted-11561	-0.781317	2.72542e-27
Ca22chr3A_C_albicans_SC5314	382970	384756	K9-enriched-7977	2.08667	2.85118e-27
Ca22chr6A_C_albicans_SC5314	218090	218856	K9-enriched-6732	1.67326	2.94709e-27
Ca22chr4A_C_albicans_SC5314	982240	986751	K9-depleted-17890	-0.741391	3.23168e-27
Ca22chr3A_C_albicans_SC5314	1556710	1559866	K9-depleted-11668	-0.773087	4.70995e-27
Ca22chr3A_C_albicans_SC5314	182620	186771	K9-depleted-9753	-0.735533	5.87359e-27
Ca22chr4A_C_albicans_SC5314	159440	163791	K9-depleted-16745	-0.704603	6.00954e-27
Ca22chr1A_C_albicans_SC5314	2497710	2501746	K9-depleted-6136	-0.747067	6.2378e-27
Ca22chr6A_C_albicans_SC5314	318785	320106	K9-enriched-6866	2.01536	6.2378e-27
Ca22chrRA_C_albicans_SC5314	1092210	1093536	K9-enriched-11706	1.97012	6.53637e-27
Ca22chr3A_C_albicans_SC5314	992035	992726	K9-enriched-8624	1.55787	7.06583e-27
Ca22chr1A_C_albicans_SC5314	1769135	1772456	K9-depleted-5253	-0.737505	7.39729e-27
Ca22chr4A_C_albicans_SC5314	783035	786591	K9-depleted-17621	-0.819874	7.58185e-27
Ca22chrRA_C_albicans_SC5314	1144865	1145926	K9-enriched-11768	1.44485	7.91476e-27
Ca22chr2A_C_albicans_SC5314	1540235	1544476	K9-depleted-1982	-0.700333	7.96582e-27
Ca22chr4A_C_albicans_SC5314	872555	876031	K9-depleted-17756	-0.924563	8.10135e-27
Ca22chr1A_C_albicans_SC5314	860595	861591	K9-enriched-3245	2.87193	8.4928e-27
Ca22chr4A_C_albicans_SC5314	1558295	1562126	K9-depleted-18604	-0.684167	8.56473e-27
Ca22chr7A_C_albicans_SC5314	617555	620791	K9-depleted-7794	-0.776671	1.19093e-26
Ca22chr1A_C_albicans_SC5314	1349015	1349941	K9-enriched-3767	2.77159	1.25587e-26
Ca22chr1A_C_albicans_SC5314	2669610	2672371	K9-depleted-6342	-0.800797	1.2717e-26
Ca22chr7A_C_albicans_SC5314	215135	218286	K9-depleted-7306	-0.762703	1.2717e-26
Ca22chrRA_C_albicans_SC5314	286230	287586	K9-enriched-10952	2.36382	1.33212e-26
Ca22chr5A_C_albicans_SC5314	48320	53066	K9-depleted-12022	-0.694231	1.37822e-26
Ca22chr1A_C_albicans_SC5314	2838530	2839396	K9-enriched-5237	1.40265	1.3893e-26
Ca22chr7A_C_albicans_SC5314	694440	696086	K9-enriched-6260	1.09565	1.45678e-26
Ca22chrRA_C_albicans_SC5314	948190	951271	K9-depleted-14745	-0.788298	1.53331e-26
Ca22chr2A_C_albicans_SC5314	1171390	1172196	K9-enriched-1191	1.68822	1.54919e-26
Ca22chr1A_C_albicans_SC5314	2752665	2756626	K9-depleted-6450	-0.753811	1.94722e-26
Ca22chr1A_C_albicans_SC5314	2893965	2894461	K9-enriched-5307	2.52713	1.97012e-26
Ca22chr2A_C_albicans_SC5314	2204595	2208386	K9-depleted-2918	-0.678595	2.09558e-26
Ca22chr1A_C_albicans_SC5314	1184935	1186836	K9-depleted-4488	-0.927765	2.70606e-26
Ca22chr4A_C_albicans_SC5314	1151220	1152396	K9-enriched-14046	2.3003	2.99517e-26
Ca22chrRA_C_albicans_SC5314	672115	672796	K9-enriched-11318	2.35891	3.09949e-26
Ca22chr1A_C_albicans_SC5314	488500	490691	K9-enriched-2860	1.54264	3.16502e-26
Ca22chr7A_C_albicans_SC5314	662900	667516	K9-depleted-7833	-0.728294	3.17304e-26
Ca22chr1A_C_albicans_SC5314	1581540	1584316	K9-depleted-5015	-0.766794	3.34948e-26
Ca22chr2A_C_albicans_SC5314	2118945	2119456	K9-enriched-2266	2.49967	3.38267e-26
Ca22chr3A_C_albicans_SC5314	837375	838161	K9-enriched-8459	2.67691	3.46562e-26
Ca22chrRA_C_albicans_SC5314	670510	671211	K9-enriched-11315	1.81094	3.54855e-26
Ca22chr1A_C_albicans_SC5314	1897300	1900991	K9-depleted-5388	-0.722365	3.7911e-26
Ca22chr1A_C_albicans_SC5314	2149930	2153691	K9-depleted-5686	-0.714343	3.79265e-26
Ca22chr1A_C_albicans_SC5314	701720	705641	K9-depleted-3860	-0.69224	4.71653e-26
Ca22chr3A_C_albicans_SC5314	1428715	1430081	K9-enriched-9062	1.0558	4.83008e-26
Ca22chr5A_C_albicans_SC5314	54305	62821	K9-depleted-12026	-0.624621	4.97482e-26
Ca22chr3A_C_albicans_SC5314	1614505	1615591	K9-enriched-9235	1.59255	5.14109e-26
Ca22chr4A_C_albicans_SC5314	845525	845931	K9-enriched-13745	3.20444	5.14109e-26
Ca22chr1A_C_albicans_SC5314	473610	474776	K9-enriched-2836	1.48947	5.74968e-26
Ca22chr1A_C_albicans_SC5314	290030	291551	K9-enriched-2638	1.05649	6.66512e-26
Ca22chrRA_C_albicans_SC5314	657765	658886	K9-enriched-11297	1.66854	7.51236e-26
Ca22chr5A_C_albicans_SC5314	1118030	1118736	K9-enriched-10626	2.31229	7.56345e-26
Ca22chr1A_C_albicans_SC5314	2618095	2618781	K9-enriched-4991	2.48786	7.75919e-26
Ca22chrRA_C_albicans_SC5314	932785	936701	K9-depleted-14725	-0.704565	7.75919e-26
Ca22chr3A_C_albicans_SC5314	1483280	1485876	K9-depleted-11581	-0.782372	7.76861e-26
Ca22chr5A_C_albicans_SC5314	842210	843056	K9-enriched-10314	2.38295	9.84515e-26
Ca22chr2A_C_albicans_SC5314	1297970	1298796	K9-enriched-1317	2.24481	1.01659e-25
Ca22chr4A_C_albicans_SC5314	418465	419766	K9-enriched-13319	1.71353	1.05533e-25
Ca22chr2A_C_albicans_SC5314	829595	831176	K9-enriched-805	1.18445	1.10673e-25
Ca22chr1A_C_albicans_SC5314	1286520	1287146	K9-enriched-3688	2.76487	1.22609e-25
Ca22chr7A_C_albicans_SC5314	344095	345286	K9-enriched-5960	1.87859	1.27573e-25
Ca22chr2A_C_albicans_SC5314	1581730	1585366	K9-depleted-2028	-0.729669	1.31277e-25
Ca22chr2A_C_albicans_SC5314	1421120	1422111	K9-enriched-1488	2.51801	1.47346e-25
Ca22chr5A_C_albicans_SC5314	245955	246511	K9-enriched-9660	2.81268	1.55489e-25
Ca22chr1A_C_albicans_SC5314	199215	202111	K9-depleted-3209	-0.741166	1.72377e-25
Ca22chr2A_C_albicans_SC5314	311645	312916	K9-enriched-293	2.18441	1.78019e-25
Ca22chr6A_C_albicans_SC5314	515670	516446	K9-enriched-7077	1.77979	1.78371e-25
Ca22chr1A_C_albicans_SC5314	460105	460986	K9-enriched-2814	2.2749	2.08537e-25
Ca22chr4A_C_albicans_SC5314	843385	843996	K9-enriched-13742	1.88983	2.41491e-25
Ca22chr2A_C_albicans_SC5314	1075030	1076651	K9-enriched-1079	1.52354	2.43076e-25
Ca22chr1A_C_albicans_SC5314	2924135	2925706	K9-enriched-5333	1.74413	2.59298e-25
Ca22chr3A_C_albicans_SC5314	685245	689396	K9-depleted-10506	-0.696369	2.64752e-25
Ca22chrRA_C_albicans_SC5314	1725950	1729011	K9-depleted-15798	-0.738918	2.71673e-25
Ca22chr2A_C_albicans_SC5314	901040	902336	K9-enriched-879	1.36719	2.77777e-25
Ca22chr3A_C_albicans_SC5314	1604505	1606421	K9-enriched-9229	1.12634	2.83787e-25
Ca22chr2A_C_albicans_SC5314	1234440	1235561	K9-enriched-1255	1.43012	3.44431e-25
Ca22chrRA_C_albicans_SC5314	1181895	1184866	K9-depleted-15060	-0.726489	3.44431e-25
Ca22chr1A_C_albicans_SC5314	269415	270746	K9-enriched-2623	1.12987	3.46804e-25
Ca22chr1A_C_albicans_SC5314	122700	123266	K9-enriched-2455	3.1659	3.80926e-25
Ca22chr2A_C_albicans_SC5314	542630	545401	K9-depleted-689	-0.804563	3.99681e-25
Ca22chr3A_C_albicans_SC5314	1632515	1633671	K9-enriched-9255	2.63496	4.59167e-25
Ca22chr5A_C_albicans_SC5314	375495	376866	K9-enriched-9826	1.75531	4.84718e-25
Ca22chr1A_C_albicans_SC5314	545175	550246	K9-depleted-3687	-0.645638	4.8517e-25
Ca22chr2A_C_albicans_SC5314	1600380	1601401	K9-enriched-1650	1.51568	4.87507e-25
Ca22chr7A_C_albicans_SC5314	39960	45706	K9-depleted-7063	-0.661558	5.22557e-25
Ca22chr4A_C_albicans_SC5314	609695	612421	K9-depleted-17390	-0.790574	6.18961e-25
Ca22chr1A_C_albicans_SC5314	2631885	2632696	K9-enriched-5012	2.1322	6.83684e-25
Ca22chr3A_C_albicans_SC5314	1224050	1225191	K9-enriched-8843	1.83528	7.0429e-25
Ca22chr2A_C_albicans_SC5314	239580	241021	K9-enriched-229	2.05127	7.37412e-25
Ca22chr1A_C_albicans_SC5314	2635870	2639056	K9-depleted-6298	-0.724218	7.43355e-25
Ca22chr1A_C_albicans_SC5314	2542440	2547176	K9-depleted-6188	-0.657367	7.51805e-25
Ca22chr3A_C_albicans_SC5314	710460	711416	K9-enriched-8345	1.57396	8.48838e-25
Ca22chr3A_C_albicans_SC5314	1541345	1541916	K9-enriched-9155	2.68789	9.41856e-25
Ca22chr1A_C_albicans_SC5314	2855520	2859591	K9-depleted-6613	-0.701829	9.57586e-25
Ca22chr2A_C_albicans_SC5314	665625	668891	K9-depleted-853	-0.752783	9.60904e-25
Ca22chr1A_C_albicans_SC5314	1930350	1931591	K9-enriched-4304	1.21015	9.89637e-25
Ca22chr2A_C_albicans_SC5314	1255400	1259556	K9-depleted-1585	-0.652588	1.20961e-24
Ca22chr5A_C_albicans_SC5314	656800	657561	K9-enriched-10110	1.8521	1.27278e-24
Ca22chr2A_C_albicans_SC5314	59020	62811	K9-depleted-58	-0.694548	1.28215e-24
Ca22chr1A_C_albicans_SC5314	1330465	1330951	K9-enriched-3739	2.99895	1.31608e-24
Ca22chr1A_C_albicans_SC5314	2496825	2497691	K9-enriched-4867	2.35195	1.77589e-24
Ca22chr1A_C_albicans_SC5314	2402395	2403376	K9-enriched-4790	1.71648	1.79141e-24
Ca22chrRA_C_albicans_SC5314	411230	413636	K9-depleted-14044	-0.830841	2.11075e-24
Ca22chr1A_C_albicans_SC5314	2959265	2960716	K9-enriched-5372	1.38378	2.21516e-24
Ca22chr4A_C_albicans_SC5314	805995	806781	K9-enriched-13701	2.17423	2.26738e-24
Ca22chr1A_C_albicans_SC5314	1321970	1322921	K9-enriched-3726	2.33134	2.67397e-24
Ca22chr6A_C_albicans_SC5314	213520	214281	K9-enriched-6725	2.78742	3.04151e-24
Ca22chr1A_C_albicans_SC5314	624290	627591	K9-depleted-3778	-0.775645	3.10509e-24
Ca22chr1A_C_albicans_SC5314	215075	219376	K9-depleted-3227	-0.672495	3.10901e-24
Ca22chr6A_C_albicans_SC5314	999310	1003241	K9-depleted-9517	-0.730591	3.28239e-24
Ca22chr1A_C_albicans_SC5314	1816510	1819121	K9-depleted-5309	-0.799589	3.60141e-24
Ca22chr7A_C_albicans_SC5314	92600	96061	K9-depleted-7113	-0.685917	3.79955e-24
Ca22chr1A_C_albicans_SC5314	1144285	1149111	K9-depleted-4443	-0.669918	4.50656e-24
Ca22chr4A_C_albicans_SC5314	1474340	1477651	K9-depleted-18522	-0.729808	4.74136e-24
Ca22chr1A_C_albicans_SC5314	135690	136531	K9-enriched-2472	2.57461	4.75297e-24
Ca22chr2A_C_albicans_SC5314	327270	332966	K9-depleted-359	-0.698079	4.92439e-24
Ca22chr7A_C_albicans_SC5314	292045	292661	K9-enriched-5892	2.92132	5.16355e-24
Ca22chr1A_C_albicans_SC5314	2757055	2758221	K9-enriched-5149	2.33969	5.5216e-24
Ca22chr3A_C_albicans_SC5314	962750	965811	K9-depleted-10881	-0.7096	5.64874e-24
Ca22chr2A_C_albicans_SC5314	733995	734621	K9-enriched-713	2.22615	5.80954e-24
Ca22chr2A_C_albicans_SC5314	317380	317961	K9-enriched-296	1.90284	6.41885e-24
Ca22chrRA_C_albicans_SC5314	1344935	1346256	K9-enriched-11982	1.07279	6.51893e-24
Ca22chr3A_C_albicans_SC5314	428380	429256	K9-enriched-8023	1.38001	6.69651e-24
Ca22chr4A_C_albicans_SC5314	388340	391921	K9-depleted-17079	-0.70657	7.05957e-24
Ca22chr1A_C_albicans_SC5314	2595590	2598661	K9-depleted-6250	-0.727818	8.11245e-24
Ca22chr4A_C_albicans_SC5314	877940	878806	K9-enriched-13773	1.99135	8.92223e-24
Ca22chr7A_C_albicans_SC5314	601930	604976	K9-depleted-7775	-0.691834	9.19696e-24
Ca22chr1A_C_albicans_SC5314	2082375	2085346	K9-depleted-5620	-0.794549	9.40262e-24
Ca22chr1A_C_albicans_SC5314	1966255	1966896	K9-enriched-4361	1.6708	9.40389e-24
Ca22chr1A_C_albicans_SC5314	1376450	1377576	K9-enriched-3794	1.27274	9.69345e-24
Ca22chr2A_C_albicans_SC5314	221080	221591	K9-enriched-208	2.95767	9.84855e-24
Ca22chr2A_C_albicans_SC5314	1117225	1118401	K9-enriched-1124	1.35809	9.98222e-24
Ca22chrRA_C_albicans_SC5314	317290	317986	K9-enriched-10985	2.44138	1.06316e-23
Ca22chr6A_C_albicans_SC5314	781780	786391	K9-depleted-9240	-0.606955	1.13322e-23
Ca22chr5A_C_albicans_SC5314	1001175	1002641	K9-enriched-10516	1.26847	1.1553e-23
Ca22chr4A_C_albicans_SC5314	207690	208136	K9-enriched-13079	2.43655	1.18034e-23
Ca22chr1A_C_albicans_SC5314	2389720	2390521	K9-enriched-4781	1.67113	1.26044e-23
Ca22chr4A_C_albicans_SC5314	1488335	1489276	K9-enriched-14407	1.4438	1.26044e-23
Ca22chr4A_C_albicans_SC5314	138660	139201	K9-enriched-13012	3.25762	1.28025e-23
Ca22chrRA_C_albicans_SC5314	310810	311231	K9-enriched-10976	2.98758	1.38347e-23
Ca22chr7A_C_albicans_SC5314	394715	398931	K9-depleted-7533	-0.646915	1.77679e-23
Ca22chr3A_C_albicans_SC5314	1636525	1637276	K9-enriched-9263	1.43422	1.78837e-23
Ca22chr3A_C_albicans_SC5314	595185	598996	K9-depleted-10376	-0.691147	2.03425e-23
Ca22chr1A_C_albicans_SC5314	1398395	1404311	K9-depleted-4813	-0.620049	2.55967e-23
Ca22chr6A_C_albicans_SC5314	435580	436861	K9-enriched-6979	1.57283	2.55967e-23
Ca22chr2A_C_albicans_SC5314	1285445	1288616	K9-depleted-1618	-0.717939	2.77818e-23
Ca22chr1A_C_albicans_SC5314	2401650	2402211	K9-enriched-4789	1.97454	2.9298e-23
Ca22chr7A_C_albicans_SC5314	590330	591111	K9-enriched-6193	1.85691	3.08634e-23
Ca22chr2A_C_albicans_SC5314	105260	108716	K9-depleted-105	-0.704033	3.37994e-23
Ca22chr6A_C_albicans_SC5314	788940	789781	K9-enriched-7374	1.72941	3.48291e-23
Ca22chr1A_C_albicans_SC5314	1962055	1962896	K9-enriched-4354	1.95594	3.56911e-23
Ca22chr2A_C_albicans_SC5314	195160	198251	K9-depleted-203	-0.731362	3.65101e-23
Ca22chr1A_C_albicans_SC5314	2406280	2407096	K9-enriched-4792	1.61559	3.70368e-23
Ca22chr2A_C_albicans_SC5314	407745	409036	K9-enriched-400	1.46556	3.7227e-23
Ca22chrRA_C_albicans_SC5314	623020	623701	K9-enriched-11258	2.33156	3.88105e-23
Ca22chr6A_C_albicans_SC5314	679380	680486	K9-enriched-7264	1.72171	4.00579e-23
Ca22chr5A_C_albicans_SC5314	147125	147926	K9-enriched-9548	1.5043	4.53187e-23
Ca22chr2A_C_albicans_SC5314	251040	251626	K9-enriched-239	2.81282	4.68243e-23
Ca22chr1A_C_albicans_SC5314	631910	632846	K9-enriched-3015	1.23331	4.92958e-23
Ca22chrRA_C_albicans_SC5314	447525	451576	K9-depleted-14082	-0.703636	4.96542e-23
Ca22chr5A_C_albicans_SC5314	265380	266241	K9-enriched-9695	1.49018	4.98855e-23
Ca22chr4A_C_albicans_SC5314	193935	195136	K9-enriched-13064	1.87057	5.26492e-23
Ca22chrRA_C_albicans_SC5314	337160	337866	K9-enriched-10998	1.5145	5.46342e-23
Ca22chrRA_C_albicans_SC5314	2191635	2195116	K9-depleted-16353	-0.675389	6.20048e-23
Ca22chr1A_C_albicans_SC5314	1800815	1801401	K9-enriched-4183	2.17084	6.21827e-23
Ca22chr1A_C_albicans_SC5314	2749530	2750211	K9-enriched-5147	2.4487	6.33846e-23
Ca22chr1A_C_albicans_SC5314	1507835	1508896	K9-enriched-3895	1.56736	6.46443e-23
Ca22chr6A_C_albicans_SC5314	522025	523301	K9-enriched-7085	1.37405	6.84144e-23
Ca22chr6A_C_albicans_SC5314	472045	473116	K9-enriched-7019	2.54317	6.85022e-23
Ca22chr6A_C_albicans_SC5314	808390	809376	K9-enriched-7387	1.74455	6.96386e-23
Ca22chr1A_C_albicans_SC5314	3091665	3096101	K9-depleted-6920	-0.619416	7.10885e-23
Ca22chr3A_C_albicans_SC5314	300505	301171	K9-enriched-7875	2.05735	7.12871e-23
Ca22chr5A_C_albicans_SC5314	1084790	1085951	K9-enriched-10596	1.34417	7.49202e-23
Ca22chr6A_C_albicans_SC5314	403040	404716	K9-enriched-6949	0.87916	7.62143e-23
Ca22chr3A_C_albicans_SC5314	258465	259781	K9-enriched-7825	1.38065	7.88798e-23
Ca22chrRA_C_albicans_SC5314	1771410	1772381	K9-enriched-12411	1.23661	8.33883e-23
Ca22chr4A_C_albicans_SC5314	601930	602841	K9-enriched-13529	1.55124	8.3787e-23
Ca22chr1A_C_albicans_SC5314	97140	101471	K9-depleted-3058	-0.632717	8.60862e-23
Ca22chr5A_C_albicans_SC5314	284075	285186	K9-enriched-9717	1.97471	9.0386e-23
Ca22chr6A_C_albicans_SC5314	216655	217781	K9-enriched-6729	1.5689	9.12183e-23
Ca22chr1A_C_albicans_SC5314	1728020	1728471	K9-enriched-4119	3.17959	9.2221e-23
Ca22chr6A_C_albicans_SC5314	154820	155516	K9-enriched-6655	2.81374	9.32829e-23
Ca22chr1A_C_albicans_SC5314	1807495	1808851	K9-enriched-4193	1.06854	9.33711e-23
Ca22chr2A_C_albicans_SC5314	1890515	1892526	K9-depleted-2455	-0.884843	9.61437e-23
Ca22chr2A_C_albicans_SC5314	2113525	2114881	K9-enriched-2261	1.30153	9.68871e-23
Ca22chrRA_C_albicans_SC5314	1115745	1116801	K9-enriched-11736	1.66906	1.0451e-22
Ca22chr6A_C_albicans_SC5314	996500	998901	K9-depleted-9516	-0.7642	1.10717e-22
Ca22chr7A_C_albicans_SC5314	404785	406346	K9-enriched-6011	1.06961	1.32995e-22
Ca22chr5A_C_albicans_SC5314	1177585	1178901	K9-enriched-10683	1.09872	1.34037e-22
Ca22chr3A_C_albicans_SC5314	371335	372691	K9-enriched-7962	2.20905	1.40034e-22
Ca22chr6A_C_albicans_SC5314	259780	261866	K9-depleted-8510	-0.885661	1.50744e-22
Ca22chr1A_C_albicans_SC5314	1523535	1524371	K9-enriched-3907	1.6764	1.65092e-22
Ca22chr3A_C_albicans_SC5314	1085995	1088206	K9-depleted-11045	-0.963191	1.6573e-22
Ca22chrRA_C_albicans_SC5314	305730	306496	K9-enriched-10969	2.16947	1.65809e-22
Ca22chr5A_C_albicans_SC5314	1175130	1176716	K9-enriched-10680	1.20499	1.71507e-22
Ca22chr3A_C_albicans_SC5314	942640	943341	K9-enriched-8565	2.03044	1.74648e-22
Ca22chr1A_C_albicans_SC5314	3009315	3009901	K9-enriched-5436	1.70992	1.92264e-22
Ca22chr2A_C_albicans_SC5314	1758885	1759521	K9-enriched-1834	2.07812	1.92264e-22
Ca22chr6A_C_albicans_SC5314	608460	609701	K9-enriched-7181	1.43347	1.94507e-22
Ca22chr7A_C_albicans_SC5314	805515	806491	K9-enriched-6378	1.78356	2.31566e-22
Ca22chr2A_C_albicans_SC5314	713035	716701	K9-depleted-893	-0.630653	2.36988e-22
Ca22chr3A_C_albicans_SC5314	1121095	1122396	K9-enriched-8724	1.94698	2.42562e-22
Ca22chr2A_C_albicans_SC5314	881015	883146	K9-depleted-1086	-0.780535	2.52689e-22
Ca22chr1A_C_albicans_SC5314	3071310	3072301	K9-enriched-5499	1.36563	2.5764e-22
Ca22chr4A_C_albicans_SC5314	15975	23281	K9-depleted-16543	-0.579801	2.71823e-22
Ca22chr4A_C_albicans_SC5314	1055120	1055821	K9-enriched-13958	1.38958	2.75107e-22
Ca22chrRA_C_albicans_SC5314	635735	636576	K9-enriched-11270	1.68226	2.78803e-22
Ca22chrRA_C_albicans_SC5314	1577995	1579146	K9-enriched-12237	1.90638	2.85285e-22
Ca22chrRA_C_albicans_SC5314	1778485	1782881	K9-depleted-15846	-0.654393	3.25905e-22
Ca22chr7A_C_albicans_SC5314	861955	863021	K9-enriched-6449	1.33161	3.28661e-22
Ca22chr1A_C_albicans_SC5314	993610	994536	K9-enriched-3380	1.32307	3.6429e-22
Ca22chr4A_C_albicans_SC5314	801805	802621	K9-enriched-13698	1.85645	3.69703e-22
Ca22chr1A_C_albicans_SC5314	1475865	1479546	K9-depleted-4908	-0.66759	3.95383e-22
Ca22chr3A_C_albicans_SC5314	678925	679856	K9-enriched-8315	1.53463	4.01529e-22
Ca22chr7A_C_albicans_SC5314	275895	277016	K9-enriched-5869	2.30973	4.42741e-22
Ca22chr4A_C_albicans_SC5314	563750	564641	K9-enriched-13485	2.36079	4.57889e-22
Ca22chr1A_C_albicans_SC5314	313465	318266	K9-depleted-3338	-0.672178	5.18028e-22
Ca22chrRA_C_albicans_SC5314	1380390	1381756	K9-enriched-12017	1.53667	5.59465e-22
Ca22chr3A_C_albicans_SC5314	151010	151936	K9-enriched-7694	2.57467	6.06613e-22
Ca22chr1A_C_albicans_SC5314	1903620	1906741	K9-depleted-5390	-0.677227	6.86702e-22
Ca22chr2A_C_albicans_SC5314	114125	115086	K9-enriched-95	1.66145	7.54652e-22
Ca22chr3A_C_albicans_SC5314	976360	976821	K9-enriched-8603	2.9251	7.78335e-22
Ca22chr3A_C_albicans_SC5314	931240	934496	K9-depleted-10848	-0.689799	7.94646e-22
Ca22chr2A_C_albicans_SC5314	1709515	1710331	K9-enriched-1760	2.96134	8.78465e-22
Ca22chr7A_C_albicans_SC5314	629790	632906	K9-depleted-7803	-0.729909	8.89194e-22
Ca22chr4A_C_albicans_SC5314	398285	400776	K9-depleted-17089	-0.772693	9.22047e-22
Ca22chrRA_C_albicans_SC5314	1120580	1121586	K9-enriched-11743	1.37775	1.11572e-21
Ca22chr2A_C_albicans_SC5314	1704780	1709486	K9-depleted-2193	-0.642081	1.17783e-21
Ca22chr4A_C_albicans_SC5314	771075	772501	K9-enriched-13666	1.25039	1.17783e-21
Ca22chrRA_C_albicans_SC5314	1651215	1654551	K9-depleted-15691	-0.677718	1.46639e-21
Ca22chr1A_C_albicans_SC5314	2780330	2781471	K9-enriched-5175	1.71828	1.49193e-21
Ca22chrRA_C_albicans_SC5314	1432280	1433066	K9-enriched-12091	2.48532	1.64195e-21
Ca22chr2A_C_albicans_SC5314	639140	642141	K9-depleted-828	-0.675058	1.66248e-21
Ca22chrRA_C_albicans_SC5314	1027795	1030691	K9-depleted-14835	-0.79825	1.69372e-21
Ca22chrRA_C_albicans_SC5314	2035965	2036411	K9-enriched-12624	1.93333	1.82323e-21
Ca22chr1A_C_albicans_SC5314	2440755	2441611	K9-enriched-4828	1.40835	1.8964e-21
Ca22chrRA_C_albicans_SC5314	618995	619741	K9-enriched-11253	1.89535	1.9353e-21
Ca22chrRA_C_albicans_SC5314	1496290	1499121	K9-depleted-15497	-0.727457	1.98402e-21
Ca22chr1A_C_albicans_SC5314	1174565	1177631	K9-depleted-4478	-0.757841	2.33829e-21
Ca22chr2A_C_albicans_SC5314	963170	964146	K9-enriched-954	1.67349	2.40715e-21
Ca22chr1A_C_albicans_SC5314	766475	770656	K9-depleted-3927	-0.704578	2.41188e-21
Ca22chr4A_C_albicans_SC5314	574025	575156	K9-enriched-13497	1.39706	2.74418e-21
Ca22chr6A_C_albicans_SC5314	408145	409086	K9-enriched-6953	2.15985	2.80059e-21
Ca22chr1A_C_albicans_SC5314	2818240	2819641	K9-enriched-5216	1.54914	2.94386e-21
Ca22chrRA_C_albicans_SC5314	958715	960841	K9-depleted-14753	-0.756983	3.05633e-21
Ca22chrRA_C_albicans_SC5314	2055275	2056081	K9-enriched-12652	1.7291	3.10791e-21
Ca22chr1A_C_albicans_SC5314	1194570	1195736	K9-enriched-3577	1.03818	3.34355e-21
Ca22chrRA_C_albicans_SC5314	2135420	2138081	K9-depleted-16287	-0.74969	3.34355e-21
Ca22chr2A_C_albicans_SC5314	1745190	1746146	K9-enriched-1812	1.54931	3.37688e-21
Ca22chrRA_C_albicans_SC5314	384485	387206	K9-depleted-14018	-0.683321	3.37714e-21
Ca22chr3A_C_albicans_SC5314	1573915	1574651	K9-enriched-9188	1.98718	3.37723e-21
Ca22chr6A_C_albicans_SC5314	273135	274371	K9-enriched-6809	2.60879	3.72251e-21
Ca22chrRA_C_albicans_SC5314	254580	259421	K9-depleted-13842	-0.589069	4.00442e-21
Ca22chr3A_C_albicans_SC5314	1677165	1680261	K9-depleted-11841	-0.697369	4.21314e-21
Ca22chr3A_C_albicans_SC5314	1146275	1150281	K9-depleted-11116	-0.629228	4.30064e-21
Ca22chr6A_C_albicans_SC5314	47475	52946	K9-depleted-8259	-0.580072	4.44927e-21
Ca22chr6A_C_albicans_SC5314	658040	658886	K9-enriched-7240	1.76829	4.70461e-21
Ca22chr3A_C_albicans_SC5314	80055	81626	K9-enriched-7631	0.936631	4.74058e-21
Ca22chr3A_C_albicans_SC5314	1683185	1687126	K9-depleted-11845	-0.634506	4.80166e-21
Ca22chr4A_C_albicans_SC5314	455640	456441	K9-enriched-13353	1.59876	5.07141e-21
Ca22chr1A_C_albicans_SC5314	2188145	2189916	K9-depleted-5734	-1.08241	5.14638e-21
Ca22chrRA_C_albicans_SC5314	810200	813981	K9-depleted-14576	-0.679365	5.156e-21
Ca22chr3A_C_albicans_SC5314	1218545	1219441	K9-enriched-8836	1.42735	5.36584e-21
Ca22chrRA_C_albicans_SC5314	2103495	2105316	K9-enriched-12712	1.0586	5.41312e-21
Ca22chr6A_C_albicans_SC5314	576775	580241	K9-depleted-8956	-0.718843	5.74039e-21
Ca22chr1A_C_albicans_SC5314	1493675	1497231	K9-depleted-4922	-0.724399	5.91148e-21
Ca22chr4A_C_albicans_SC5314	682720	686091	K9-depleted-17468	-0.643513	6.10078e-21
Ca22chr1A_C_albicans_SC5314	775960	777091	K9-enriched-3136	1.57413	6.13462e-21
Ca22chr7A_C_albicans_SC5314	774435	775511	K9-enriched-6335	1.83856	6.48599e-21
Ca22chr1A_C_albicans_SC5314	899935	901811	K9-enriched-3296	1.25264	6.50018e-21
Ca22chr1A_C_albicans_SC5314	2978010	2979956	K9-depleted-6764	-1.07071	6.56873e-21
Ca22chr1A_C_albicans_SC5314	2384730	2385991	K9-enriched-4774	1.08376	6.70785e-21
Ca22chr1A_C_albicans_SC5314	1584390	1585666	K9-enriched-3963	1.19682	7.33753e-21
Ca22chr2A_C_albicans_SC5314	509200	509976	K9-enriched-516	2.15762	7.68886e-21
Ca22chr1A_C_albicans_SC5314	2875745	2879826	K9-depleted-6628	-0.618863	7.79822e-21
Ca22chr2A_C_albicans_SC5314	176420	177621	K9-enriched-151	1.19274	7.83328e-21
Ca22chr3A_C_albicans_SC5314	476705	477801	K9-enriched-8057	1.43507	8.0509e-21
Ca22chr3A_C_albicans_SC5314	517950	520066	K9-depleted-10263	-0.871191	8.09897e-21
Ca22chr3A_C_albicans_SC5314	275585	276241	K9-enriched-7839	2.41411	8.13094e-21
Ca22chr6A_C_albicans_SC5314	92810	94006	K9-enriched-6601	1.47433	8.21612e-21
Ca22chr5A_C_albicans_SC5314	178950	179821	K9-enriched-9586	1.50364	8.22241e-21
Ca22chr2A_C_albicans_SC5314	373360	374316	K9-enriched-377	2.73349	9.0692e-21
Ca22chr5A_C_albicans_SC5314	595060	598591	K9-depleted-12741	-0.692009	9.3862e-21
Ca22chr1A_C_albicans_SC5314	2116075	2117781	K9-enriched-4506	0.933838	9.74068e-21
Ca22chr4A_C_albicans_SC5314	864375	868516	K9-depleted-17750	-0.674763	1.11121e-20
Ca22chr3A_C_albicans_SC5314	893480	897576	K9-depleted-10807	-0.625447	1.17601e-20
Ca22chr2A_C_albicans_SC5314	580210	581716	K9-enriched-583	1.15617	1.18331e-20
Ca22chr7A_C_albicans_SC5314	338710	339411	K9-enriched-5954	1.42742	1.19314e-20
Ca22chr6A_C_albicans_SC5314	959000	962191	K9-depleted-9472	-0.783429	1.19463e-20
Ca22chr1A_C_albicans_SC5314	1785100	1788861	K9-depleted-5272	-0.646346	1.21443e-20
Ca22chr1A_C_albicans_SC5314	1130645	1134696	K9-depleted-4432	-0.663563	1.23803e-20
Ca22chr2A_C_albicans_SC5314	481700	483916	K9-depleted-596	-0.794501	1.34386e-20
Ca22chrRA_C_albicans_SC5314	1137475	1138726	K9-enriched-11763	2.15363	1.49549e-20
Ca22chr5A_C_albicans_SC5314	708995	712196	K9-depleted-12892	-0.715316	1.50675e-20
Ca22chr1A_C_albicans_SC5314	468105	468746	K9-enriched-2830	2.69358	1.59368e-20
Ca22chrRA_C_albicans_SC5314	1949645	1950931	K9-enriched-12534	1.65123	1.77575e-20
Ca22chr4A_C_albicans_SC5314	1145325	1147776	K9-depleted-18103	-0.764493	1.77982e-20
Ca22chr3A_C_albicans_SC5314	1303710	1304281	K9-enriched-8955	2.73829	1.87525e-20
Ca22chr3A_C_albicans_SC5314	1642175	1643076	K9-enriched-9269	1.52101	1.93151e-20
Ca22chr3A_C_albicans_SC5314	1348040	1348876	K9-enriched-8997	1.79361	1.98759e-20
Ca22chr6A_C_albicans_SC5314	115010	115621	K9-enriched-6623	1.30525	1.98759e-20
Ca22chr7A_C_albicans_SC5314	180105	180716	K9-enriched-5778	2.69955	2.15254e-20
Ca22chr1A_C_albicans_SC5314	2908690	2909941	K9-enriched-5316	1.64371	2.20904e-20
Ca22chr4A_C_albicans_SC5314	963235	963876	K9-enriched-13868	1.52082	2.31072e-20
Ca22chr1A_C_albicans_SC5314	3139230	3143221	K9-depleted-6959	-0.643528	2.35294e-20
Ca22chr1A_C_albicans_SC5314	1168270	1168821	K9-enriched-3560	1.95187	2.56651e-20
Ca22chr1A_C_albicans_SC5314	1531520	1534356	K9-depleted-4953	-0.65812	2.69687e-20
Ca22chr3A_C_albicans_SC5314	386090	389206	K9-depleted-10077	-0.677328	2.7504e-20
Ca22chr3A_C_albicans_SC5314	1535715	1537946	K9-depleted-11632	-0.739349	2.7504e-20
Ca22chr5A_C_albicans_SC5314	256400	257156	K9-enriched-9684	1.95967	2.76638e-20
Ca22chrRA_C_albicans_SC5314	800410	800781	K9-enriched-11427	3.01116	2.79868e-20
Ca22chr2A_C_albicans_SC5314	1370150	1370581	K9-enriched-1414	3.30087	2.79949e-20
Ca22chr2A_C_albicans_SC5314	1830320	1833916	K9-depleted-2386	-0.666472	2.8555e-20
Ca22chr1A_C_albicans_SC5314	1075785	1077126	K9-enriched-3465	1.61104	2.98462e-20
Ca22chrRA_C_albicans_SC5314	1098980	1099956	K9-enriched-11714	1.97953	3.2465e-20
Ca22chr7A_C_albicans_SC5314	366760	367326	K9-enriched-5983	2.46566	3.4896e-20
Ca22chr2A_C_albicans_SC5314	1860400	1862976	K9-depleted-2421	-0.791637	3.51095e-20
Ca22chr1A_C_albicans_SC5314	1244455	1245241	K9-enriched-3631	2.42747	3.72252e-20
Ca22chr3A_C_albicans_SC5314	247280	248666	K9-enriched-7805	1.44075	3.75346e-20
Ca22chr3A_C_albicans_SC5314	1039070	1040066	K9-enriched-8651	1.2919	3.99396e-20
Ca22chr3A_C_albicans_SC5314	970850	971671	K9-enriched-8593	1.34417	4.23137e-20
Ca22chrRA_C_albicans_SC5314	1720165	1721061	K9-enriched-12383	1.47478	4.33087e-20
Ca22chr2A_C_albicans_SC5314	1654960	1655726	K9-enriched-1694	1.69497	4.42258e-20
Ca22chr6A_C_albicans_SC5314	823880	824586	K9-enriched-7406	2.53984	4.59067e-20
Ca22chr7A_C_albicans_SC5314	624480	627261	K9-depleted-7799	-0.716096	4.59778e-20
Ca22chr4A_C_albicans_SC5314	277130	277496	K9-enriched-13162	3.48134	4.81864e-20
Ca22chr2A_C_albicans_SC5314	906530	906986	K9-enriched-885	2.71034	4.86681e-20
Ca22chr4A_C_albicans_SC5314	758665	761446	K9-depleted-17581	-0.687212	5.17471e-20
Ca22chr2A_C_albicans_SC5314	1378000	1378916	K9-enriched-1424	2.06161	5.4167e-20
Ca22chr2A_C_albicans_SC5314	1087305	1088936	K9-depleted-1370	-0.966119	5.52478e-20
Ca22chr2A_C_albicans_SC5314	1053155	1056341	K9-depleted-1333	-0.681119	5.59205e-20
Ca22chr6A_C_albicans_SC5314	500700	501821	K9-enriched-7056	1.76527	5.63393e-20
Ca22chr4A_C_albicans_SC5314	440715	445316	K9-depleted-17143	-0.595127	5.6423e-20
Ca22chr7A_C_albicans_SC5314	130045	130576	K9-enriched-5713	2.44202	5.86066e-20
Ca22chr1A_C_albicans_SC5314	2444690	2445986	K9-enriched-4830	1.16286	6.7166e-20
Ca22chr4A_C_albicans_SC5314	1264825	1268861	K9-depleted-18251	-0.597976	7.25623e-20
Ca22chr5A_C_albicans_SC5314	37100	40296	K9-depleted-12007	-0.642972	8.07613e-20
Ca22chr3A_C_albicans_SC5314	1648545	1649366	K9-enriched-9279	2.64582	8.20548e-20
Ca22chr1A_C_albicans_SC5314	2180755	2181281	K9-enriched-4563	2.80725	8.24772e-20
Ca22chr5A_C_albicans_SC5314	561975	562911	K9-enriched-9994	1.36811	8.37723e-20
Ca22chr6A_C_albicans_SC5314	518320	518961	K9-enriched-7079	1.62394	8.8166e-20
Ca22chr2A_C_albicans_SC5314	491990	495336	K9-depleted-607	-0.667661	9.05556e-20
Ca22chr3A_C_albicans_SC5314	342725	344576	K9-depleted-10022	-0.789806	9.77327e-20
Ca22chr2A_C_albicans_SC5314	2029495	2030476	K9-enriched-2118	1.92057	9.98432e-20
Ca22chrRA_C_albicans_SC5314	509640	514136	K9-depleted-14158	-0.605076	1.00559e-19
Ca22chrRA_C_albicans_SC5314	1581905	1584991	K9-depleted-15603	-0.696701	1.05983e-19
Ca22chr6A_C_albicans_SC5314	32320	34851	K9-depleted-8243	-0.732585	1.07402e-19
Ca22chr1A_C_albicans_SC5314	1860460	1861561	K9-enriched-4237	1.10029	1.16005e-19
Ca22chr4A_C_albicans_SC5314	1258315	1259876	K9-enriched-14165	1.49166	1.17992e-19
Ca22chr3A_C_albicans_SC5314	813625	817161	K9-depleted-10686	-0.660627	1.20769e-19
Ca22chr1A_C_albicans_SC5314	1226785	1229476	K9-depleted-4547	-0.718081	1.23332e-19
Ca22chr7A_C_albicans_SC5314	790655	791476	K9-enriched-6356	2.37776	1.26574e-19
Ca22chrRA_C_albicans_SC5314	2092660	2095016	K9-depleted-16242	-0.739793	1.27936e-19
Ca22chr4A_C_albicans_SC5314	886820	887596	K9-enriched-13789	1.35845	1.30861e-19
Ca22chr7A_C_albicans_SC5314	821480	822471	K9-enriched-6398	2.46282	1.34907e-19
Ca22chr4A_C_albicans_SC5314	716755	717281	K9-enriched-13620	2.43832	1.38619e-19
Ca22chr2A_C_albicans_SC5314	26875	29156	K9-enriched-22	0.757035	1.40707e-19
Ca22chr2A_C_albicans_SC5314	1660255	1661166	K9-enriched-1700	2.26333	1.42258e-19
Ca22chr1A_C_albicans_SC5314	3119605	3120716	K9-enriched-5543	1.09053	1.42675e-19
Ca22chr1A_C_albicans_SC5314	2147145	2148071	K9-enriched-4537	1.30739	1.49076e-19
Ca22chr1A_C_albicans_SC5314	1394620	1396161	K9-enriched-3804	1.10221	1.57069e-19
Ca22chr1A_C_albicans_SC5314	1490350	1493546	K9-depleted-4920	-0.641965	1.64916e-19
Ca22chr1A_C_albicans_SC5314	1457270	1458366	K9-enriched-3858	1.06093	1.67377e-19
Ca22chr2A_C_albicans_SC5314	210335	211316	K9-enriched-196	1.5706	1.70589e-19
Ca22chr1A_C_albicans_SC5314	723130	726431	K9-depleted-3879	-0.663933	1.84253e-19
Ca22chr3A_C_albicans_SC5314	1376855	1379681	K9-depleted-11461	-0.670606	1.84253e-19
Ca22chr7A_C_albicans_SC5314	899560	903681	K9-depleted-8143	-0.585991	1.84571e-19
Ca22chrRA_C_albicans_SC5314	192260	197411	K9-depleted-13756	-0.613289	1.90835e-19
Ca22chr1A_C_albicans_SC5314	1155180	1155741	K9-enriched-3531	2.00264	1.94165e-19
Ca22chr1A_C_albicans_SC5314	1250060	1251176	K9-enriched-3638	1.68776	2.07338e-19
Ca22chr3A_C_albicans_SC5314	1105250	1107481	K9-depleted-11072	-0.720136	2.07769e-19
Ca22chr5A_C_albicans_SC5314	1086035	1086446	K9-enriched-10597	2.76898	2.07769e-19
Ca22chr2A_C_albicans_SC5314	834470	835961	K9-enriched-809	1.14987	2.09501e-19
Ca22chrRA_C_albicans_SC5314	663525	664661	K9-enriched-11306	1.60679	2.19574e-19
Ca22chr4A_C_albicans_SC5314	1317905	1320141	K9-depleted-18310	-0.842546	2.25403e-19
Ca22chr1A_C_albicans_SC5314	2064830	2065556	K9-enriched-4460	1.99972	2.33045e-19
Ca22chr1A_C_albicans_SC5314	1729825	1730926	K9-enriched-4123	2.23302	2.50618e-19
Ca22chr1A_C_albicans_SC5314	2329030	2329671	K9-enriched-4723	2.30158	2.68547e-19
Ca22chr7A_C_albicans_SC5314	371380	371881	K9-enriched-5987	2.15303	2.76455e-19
Ca22chr3A_C_albicans_SC5314	1531655	1534771	K9-depleted-11630	-0.645867	2.8469e-19
Ca22chr1A_C_albicans_SC5314	253070	253756	K9-enriched-2604	1.4802	3.05873e-19
Ca22chrRA_C_albicans_SC5314	1788235	1791226	K9-depleted-15854	-0.679084	3.0999e-19
Ca22chrRA_C_albicans_SC5314	339910	340871	K9-enriched-11003	1.82383	3.13625e-19
Ca22chr1A_C_albicans_SC5314	2364460	2367111	K9-depleted-5974	-0.738358	3.14081e-19
Ca22chrRA_C_albicans_SC5314	1857975	1861651	K9-depleted-15927	-0.619218	3.151e-19
Ca22chr2A_C_albicans_SC5314	857455	858356	K9-enriched-833	1.4956	3.15761e-19
Ca22chr4A_C_albicans_SC5314	588315	590886	K9-depleted-17368	-0.688814	3.21922e-19
Ca22chrRA_C_albicans_SC5314	1342330	1343006	K9-enriched-11978	1.86602	3.52286e-19
Ca22chr1A_C_albicans_SC5314	2802900	2804186	K9-enriched-5203	1.30284	3.69031e-19
Ca22chr1A_C_albicans_SC5314	597240	597651	K9-enriched-2977	3.37398	3.69499e-19
Ca22chr4A_C_albicans_SC5314	473805	475371	K9-enriched-13375	1.51601	3.79268e-19
Ca22chr6A_C_albicans_SC5314	125545	126241	K9-enriched-6634	1.47335	3.86149e-19
Ca22chr2A_C_albicans_SC5314	1243020	1244806	K9-depleted-1567	-0.813999	3.86503e-19
Ca22chr4A_C_albicans_SC5314	578565	579171	K9-enriched-13502	2.32467	3.9654e-19
Ca22chr5A_C_albicans_SC5314	921795	922896	K9-enriched-10415	2.11352	4.11006e-19
Ca22chr1A_C_albicans_SC5314	1033005	1033541	K9-enriched-3413	2.65311	4.26828e-19
Ca22chr2A_C_albicans_SC5314	703255	706581	K9-depleted-885	-0.652022	4.38443e-19
Ca22chrRA_C_albicans_SC5314	1830120	1830746	K9-enriched-12445	1.61904	4.48214e-19
Ca22chr2A_C_albicans_SC5314	1149345	1152196	K9-depleted-1457	-0.736667	4.66182e-19
Ca22chr3A_C_albicans_SC5314	220635	221596	K9-enriched-7770	1.56807	4.73185e-19
Ca22chr1A_C_albicans_SC5314	1285090	1285486	K9-enriched-3686	2.79276	4.80113e-19
Ca22chr1A_C_albicans_SC5314	2436615	2437016	K9-enriched-4824	1.92815	4.89053e-19
Ca22chrRA_C_albicans_SC5314	1433790	1434686	K9-enriched-12092	1.99666	5.19248e-19
Ca22chr5A_C_albicans_SC5314	894450	895291	K9-enriched-10393	1.72699	5.71278e-19
Ca22chrRA_C_albicans_SC5314	1723235	1725796	K9-depleted-15797	-0.821365	5.74533e-19
Ca22chr2A_C_albicans_SC5314	146660	147436	K9-enriched-119	2.10453	5.94711e-19
Ca22chr1A_C_albicans_SC5314	954025	957491	K9-depleted-4196	-0.645309	5.99283e-19
Ca22chr2A_C_albicans_SC5314	1447945	1451371	K9-depleted-1879	-0.617974	6.1077e-19
Ca22chr1A_C_albicans_SC5314	2307285	2308541	K9-enriched-4695	1.35402	6.13988e-19
Ca22chrRA_C_albicans_SC5314	1796500	1800101	K9-depleted-15865	-0.641979	6.17146e-19
Ca22chr1A_C_albicans_SC5314	921805	925631	K9-depleted-4165	-0.584709	6.39545e-19
Ca22chr5A_C_albicans_SC5314	694690	695831	K9-enriched-10154	1.44941	6.49434e-19
Ca22chr4A_C_albicans_SC5314	261970	262686	K9-enriched-13142	1.81291	6.88537e-19
Ca22chr2A_C_albicans_SC5314	792355	794761	K9-depleted-991	-0.716332	6.89301e-19
Ca22chr4A_C_albicans_SC5314	74275	77276	K9-depleted-16622	-0.639078	7.17586e-19
Ca22chr1A_C_albicans_SC5314	1370750	1371626	K9-enriched-3786	1.8134	7.3791e-19
Ca22chr4A_C_albicans_SC5314	232000	232981	K9-enriched-13108	1.57104	7.39259e-19
Ca22chrRA_C_albicans_SC5314	1320615	1322061	K9-enriched-11958	1.0043	7.39259e-19
Ca22chrRA_C_albicans_SC5314	692790	693701	K9-enriched-11337	1.02063	7.68059e-19
Ca22chr2A_C_albicans_SC5314	496715	500381	K9-depleted-609	-0.626385	7.73775e-19
Ca22chr2A_C_albicans_SC5314	1524870	1527911	K9-depleted-1965	-0.633165	8.06805e-19
Ca22chr5A_C_albicans_SC5314	885845	886456	K9-enriched-10386	2.03426	8.08226e-19
Ca22chr1A_C_albicans_SC5314	580895	582181	K9-enriched-2965	0.958389	8.17044e-19
Ca22chr7A_C_albicans_SC5314	439830	441856	K9-depleted-7567	-0.729384	8.17044e-19
Ca22chr5A_C_albicans_SC5314	72980	73871	K9-enriched-9465	1.26195	8.70928e-19
Ca22chr3A_C_albicans_SC5314	1078380	1079756	K9-enriched-8685	1.10209	8.71459e-19
Ca22chr1A_C_albicans_SC5314	408525	409726	K9-enriched-2751	1.32736	8.82344e-19
Ca22chr6A_C_albicans_SC5314	157145	157611	K9-enriched-6659	2.46597	8.86696e-19
Ca22chr2A_C_albicans_SC5314	2159285	2161676	K9-depleted-2872	-0.681449	8.91263e-19
Ca22chr2A_C_albicans_SC5314	1762785	1763861	K9-enriched-1845	1.41251	9.18724e-19
Ca22chrRA_C_albicans_SC5314	970125	972876	K9-depleted-14766	-0.679626	9.93705e-19
Ca22chr2A_C_albicans_SC5314	293045	296371	K9-depleted-312	-0.633813	1.01487e-18
Ca22chr4A_C_albicans_SC5314	201140	201556	K9-enriched-13072	2.57855	1.08297e-18
Ca22chr4A_C_albicans_SC5314	1176470	1177556	K9-enriched-14083	2.31358	1.13791e-18
Ca22chr5A_C_albicans_SC5314	793550	794246	K9-enriched-10268	1.2183	1.16778e-18
Ca22chr5A_C_albicans_SC5314	1020145	1022001	K9-depleted-13325	-0.781804	1.16778e-18
Ca22chr4A_C_albicans_SC5314	1472350	1472781	K9-enriched-14388	2.9527	1.1729e-18
Ca22chr2A_C_albicans_SC5314	1092570	1093166	K9-enriched-1099	1.69541	1.18817e-18
Ca22chrRA_C_albicans_SC5314	2176360	2177196	K9-enriched-12787	2.00376	1.19093e-18
Ca22chr6A_C_albicans_SC5314	692600	693976	K9-enriched-7277	1.04166	1.26988e-18
Ca22chrRA_C_albicans_SC5314	1931305	1932301	K9-enriched-12510	1.96954	1.28177e-18
Ca22chr7A_C_albicans_SC5314	593275	595966	K9-depleted-7770	-0.660531	1.29345e-18
Ca22chr2A_C_albicans_SC5314	1718505	1719516	K9-enriched-1775	1.45606	1.29996e-18
Ca22chr6A_C_albicans_SC5314	965710	966431	K9-enriched-7541	2.23403	1.30663e-18
Ca22chr6A_C_albicans_SC5314	209460	210541	K9-enriched-6721	1.37911	1.3866e-18
Ca22chr1A_C_albicans_SC5314	1309270	1310931	K9-depleted-4684	-0.950948	1.50128e-18
Ca22chr2A_C_albicans_SC5314	1837260	1837866	K9-enriched-1922	2.15587	1.50128e-18
Ca22chrRA_C_albicans_SC5314	1175370	1178441	K9-depleted-15053	-0.643629	1.58096e-18
Ca22chr2A_C_albicans_SC5314	1703375	1704086	K9-enriched-1759	2.28561	1.67485e-18
Ca22chr2A_C_albicans_SC5314	380940	385156	K9-depleted-442	-0.607907	1.71401e-18
Ca22chr5A_C_albicans_SC5314	421000	423776	K9-depleted-12520	-0.672311	1.75564e-18
Ca22chr2A_C_albicans_SC5314	318425	319041	K9-enriched-298	2.49519	1.8201e-18
Ca22chr3A_C_albicans_SC5314	744465	745201	K9-enriched-8389	2.38186	1.82807e-18
Ca22chr3A_C_albicans_SC5314	131080	132011	K9-enriched-7677	1.19908	1.83873e-18
Ca22chr1A_C_albicans_SC5314	2339145	2340176	K9-enriched-4734	1.29467	1.86942e-18
Ca22chr2A_C_albicans_SC5314	431570	432186	K9-enriched-430	2.65413	1.88241e-18
Ca22chr2A_C_albicans_SC5314	582010	583041	K9-enriched-584	1.27321	2.03786e-18
Ca22chr1A_C_albicans_SC5314	484115	484691	K9-enriched-2851	2.88449	2.05133e-18
Ca22chr1A_C_albicans_SC5314	2540015	2541811	K9-enriched-4911	0.810512	2.06259e-18
Ca22chr6A_C_albicans_SC5314	680625	681651	K9-enriched-7265	1.37984	2.24142e-18
Ca22chr3A_C_albicans_SC5314	1221665	1222631	K9-enriched-8839	1.7158	2.24418e-18
Ca22chr4A_C_albicans_SC5314	354710	356166	K9-enriched-13268	1.45812	2.28507e-18
Ca22chr7A_C_albicans_SC5314	432315	434796	K9-depleted-7560	-0.717988	2.29552e-18
Ca22chrRA_C_albicans_SC5314	1731165	1733131	K9-depleted-15804	-0.747538	2.33519e-18
Ca22chr4A_C_albicans_SC5314	755710	758371	K9-depleted-17580	-0.70726	2.40083e-18
Ca22chr2A_C_albicans_SC5314	1057255	1059686	K9-depleted-1335	-0.708269	2.44154e-18
Ca22chr4A_C_albicans_SC5314	333900	334571	K9-enriched-13240	2.71684	2.44693e-18
Ca22chr6A_C_albicans_SC5314	164250	165626	K9-enriched-6667	1.21272	2.68695e-18
Ca22chrRA_C_albicans_SC5314	1766285	1769786	K9-depleted-15836	-0.609293	2.68744e-18
Ca22chr2A_C_albicans_SC5314	737890	739326	K9-enriched-717	1.16333	2.69062e-18
Ca22chrRA_C_albicans_SC5314	1999280	1999761	K9-enriched-12578	1.9364	2.71247e-18
Ca22chrRA_C_albicans_SC5314	881515	882941	K9-enriched-11501	1.20936	2.75089e-18
Ca22chr3A_C_albicans_SC5314	354810	355486	K9-enriched-7937	2.29032	2.92747e-18
Ca22chr3A_C_albicans_SC5314	1140080	1141381	K9-enriched-8739	1.74139	2.95521e-18
Ca22chrRA_C_albicans_SC5314	1717905	1719416	K9-enriched-12381	0.9529	2.99845e-18
Ca22chr1A_C_albicans_SC5314	2954215	2954831	K9-enriched-5365	1.96622	3.03386e-18
Ca22chrRA_C_albicans_SC5314	646270	647266	K9-enriched-11282	1.10627	3.1765e-18
Ca22chr4A_C_albicans_SC5314	936825	937321	K9-enriched-13838	1.46898	3.27791e-18
Ca22chr5A_C_albicans_SC5314	1093120	1094231	K9-enriched-10606	1.38618	3.36749e-18
Ca22chr1A_C_albicans_SC5314	603530	604456	K9-enriched-2986	1.25427	3.68293e-18
Ca22chr6A_C_albicans_SC5314	553255	555106	K9-depleted-8927	-0.98957	3.74376e-18
Ca22chrRA_C_albicans_SC5314	1141560	1142836	K9-enriched-11766	0.981693	3.74376e-18
Ca22chr3A_C_albicans_SC5314	690245	692626	K9-depleted-10508	-0.67815	3.77661e-18
Ca22chr2A_C_albicans_SC5314	1368485	1369341	K9-enriched-1411	1.92872	3.91807e-18
Ca22chr1A_C_albicans_SC5314	2832410	2834816	K9-depleted-6583	-0.705653	3.92257e-18
Ca22chr3A_C_albicans_SC5314	89050	92816	K9-depleted-9644	-0.625673	3.96826e-18
Ca22chr4A_C_albicans_SC5314	219635	223016	K9-depleted-16816	-0.648151	4.1364e-18
Ca22chr1A_C_albicans_SC5314	2830315	2831421	K9-enriched-5228	1.21027	4.51359e-18
Ca22chr1A_C_albicans_SC5314	686765	689716	K9-depleted-3844	-0.661477	4.5972e-18
Ca22chr2A_C_albicans_SC5314	261180	264361	K9-depleted-287	-0.656964	4.91186e-18
Ca22chr1A_C_albicans_SC5314	699215	700201	K9-enriched-3075	1.11332	5.46499e-18
Ca22chrRA_C_albicans_SC5314	199750	201261	K9-enriched-10850	1.06976	5.56596e-18
Ca22chr2A_C_albicans_SC5314	1850645	1851576	K9-enriched-1935	1.34805	5.64383e-18
Ca22chr1A_C_albicans_SC5314	2486050	2487376	K9-enriched-4854	0.886252	5.77925e-18
Ca22chr1A_C_albicans_SC5314	1763510	1766426	K9-depleted-5249	-0.644025	5.83194e-18
Ca22chr1A_C_albicans_SC5314	2921820	2922206	K9-enriched-5331	2.90825	5.83497e-18
Ca22chr1A_C_albicans_SC5314	2892910	2893821	K9-enriched-5306	1.56393	5.9886e-18
Ca22chr2A_C_albicans_SC5314	1657710	1658971	K9-enriched-1698	1.32625	6.21628e-18
Ca22chr7A_C_albicans_SC5314	192105	192816	K9-enriched-5794	1.52814	6.45378e-18
Ca22chr7A_C_albicans_SC5314	423655	424361	K9-enriched-6022	1.37826	6.52346e-18
Ca22chrRA_C_albicans_SC5314	281200	282711	K9-depleted-13878	-1.00233	6.60463e-18
Ca22chr3A_C_albicans_SC5314	1499135	1500041	K9-enriched-9120	1.41496	6.62719e-18
Ca22chr1A_C_albicans_SC5314	1421720	1422766	K9-enriched-3828	1.0645	6.89191e-18
Ca22chrRA_C_albicans_SC5314	1083055	1084121	K9-enriched-11698	1.67474	7.01934e-18
Ca22chrRA_C_albicans_SC5314	1956140	1957481	K9-enriched-12541	1.42935	7.05265e-18
Ca22chrRA_C_albicans_SC5314	89355	91466	K9-depleted-13636	-0.744509	7.40493e-18
Ca22chr3A_C_albicans_SC5314	115870	116706	K9-enriched-7663	1.1154	7.48601e-18
Ca22chr5A_C_albicans_SC5314	1104220	1105781	K9-enriched-10614	0.892527	7.48601e-18
Ca22chr2A_C_albicans_SC5314	1211610	1212046	K9-enriched-1233	1.78233	7.92884e-18
Ca22chr3A_C_albicans_SC5314	330040	332181	K9-depleted-10009	-0.710662	8.06206e-18
Ca22chr1A_C_albicans_SC5314	2869775	2871736	K9-enriched-5273	0.862066	8.10339e-18
Ca22chr3A_C_albicans_SC5314	235755	236126	K9-enriched-7790	2.77742	8.32102e-18
Ca22chr1A_C_albicans_SC5314	790150	792351	K9-depleted-3948	-0.738276	8.80551e-18
Ca22chr1A_C_albicans_SC5314	2771430	2772121	K9-enriched-5165	2.52777	8.99964e-18
Ca22chrRA_C_albicans_SC5314	610095	610421	K9-enriched-11242	2.98104	8.99964e-18
Ca22chr1A_C_albicans_SC5314	1404680	1405496	K9-enriched-3811	1.5449	9.03718e-18
Ca22chr7A_C_albicans_SC5314	172780	173201	K9-enriched-5773	2.69306	9.03718e-18
Ca22chr7A_C_albicans_SC5314	245875	248181	K9-depleted-7337	-0.747035	9.79985e-18
Ca22chr2A_C_albicans_SC5314	1332995	1333786	K9-enriched-1360	1.25415	9.83657e-18
Ca22chr4A_C_albicans_SC5314	1233340	1236491	K9-depleted-18220	-0.614781	9.85944e-18
Ca22chr1A_C_albicans_SC5314	2942825	2943661	K9-enriched-5351	1.27142	9.90855e-18
Ca22chr1A_C_albicans_SC5314	2751545	2752596	K9-enriched-5148	1.44862	1.00759e-17
Ca22chr5A_C_albicans_SC5314	602060	602431	K9-enriched-10043	2.71403	1.00961e-17
Ca22chr3A_C_albicans_SC5314	1725445	1726871	K9-enriched-9351	1.5117	1.12698e-17
Ca22chr1A_C_albicans_SC5314	1931700	1932571	K9-enriched-4305	2.1058	1.12908e-17
Ca22chr5A_C_albicans_SC5314	257275	258676	K9-enriched-9685	0.968118	1.15519e-17
Ca22chr1A_C_albicans_SC5314	3053550	3056711	K9-depleted-6877	-0.658904	1.16139e-17
Ca22chr5A_C_albicans_SC5314	474270	476561	K9-depleted-12581	-0.688825	1.19843e-17
Ca22chr7A_C_albicans_SC5314	743405	745291	K9-enriched-6310	0.919985	1.19843e-17
Ca22chrRA_C_albicans_SC5314	1737120	1741036	K9-depleted-15808	-0.596477	1.27013e-17
Ca22chr3A_C_albicans_SC5314	537930	538741	K9-enriched-8152	1.50116	1.31706e-17
Ca22chrRA_C_albicans_SC5314	1664050	1664806	K9-enriched-12314	1.92945	1.32623e-17
Ca22chr1A_C_albicans_SC5314	2991340	2992271	K9-enriched-5414	1.55549	1.37048e-17
Ca22chr1A_C_albicans_SC5314	2640490	2641691	K9-enriched-5017	1.46407	1.39531e-17
Ca22chr2A_C_albicans_SC5314	1856460	1856866	K9-enriched-1940	2.79094	1.40894e-17
Ca22chr6A_C_albicans_SC5314	370170	372676	K9-depleted-8669	-0.657391	1.42012e-17
Ca22chr2A_C_albicans_SC5314	1744710	1745131	K9-enriched-1811	2.16367	1.43789e-17
Ca22chr4A_C_albicans_SC5314	477135	478616	K9-enriched-13378	1.0671	1.50522e-17
Ca22chr3A_C_albicans_SC5314	128720	129851	K9-enriched-7674	1.2192	1.53168e-17
Ca22chr6A_C_albicans_SC5314	465355	466786	K9-enriched-7014	0.975868	1.53793e-17
Ca22chr2A_C_albicans_SC5314	361590	362126	K9-enriched-353	1.9162	1.54166e-17
Ca22chrRA_C_albicans_SC5314	137075	137751	K9-enriched-10802	2.37215	1.59159e-17
Ca22chrRA_C_albicans_SC5314	97420	100076	K9-depleted-13644	-0.670186	1.59524e-17
Ca22chr1A_C_albicans_SC5314	838930	839831	K9-enriched-3224	2.28968	1.60539e-17
Ca22chr1A_C_albicans_SC5314	3024775	3025541	K9-enriched-5457	2.6282	1.68243e-17
Ca22chr1A_C_albicans_SC5314	350945	351301	K9-enriched-2702	2.11297	1.69437e-17
Ca22chr7A_C_albicans_SC5314	642840	647446	K9-depleted-7814	-0.569912	1.69981e-17
Ca22chr1A_C_albicans_SC5314	1513930	1516181	K9-depleted-4938	-0.743247	1.80375e-17
Ca22chr5A_C_albicans_SC5314	232650	233181	K9-enriched-9644	1.81893	1.82269e-17
Ca22chr4A_C_albicans_SC5314	1304100	1304646	K9-enriched-14215	2.57645	1.84532e-17
Ca22chr5A_C_albicans_SC5314	648135	648901	K9-enriched-10095	2.22215	1.84983e-17
Ca22chr2A_C_albicans_SC5314	1633495	1634196	K9-enriched-1677	1.34054	1.86265e-17
Ca22chr7A_C_albicans_SC5314	64405	68591	K9-depleted-7082	-0.572968	1.99481e-17
Ca22chrRA_C_albicans_SC5314	236595	237301	K9-enriched-10891	1.86646	2.00944e-17
Ca22chr4A_C_albicans_SC5314	603370	605761	K9-depleted-17386	-0.669126	2.03704e-17
Ca22chrRA_C_albicans_SC5314	211055	212331	K9-depleted-13776	-1.00197	2.06932e-17
Ca22chr2A_C_albicans_SC5314	832675	833951	K9-enriched-808	1.0716	2.1572e-17
Ca22chr4A_C_albicans_SC5314	1022900	1025226	K9-depleted-17918	-0.710126	2.16373e-17
Ca22chr5A_C_albicans_SC5314	95160	97646	K9-depleted-12075	-0.707966	2.19995e-17
Ca22chr3A_C_albicans_SC5314	1320920	1321561	K9-enriched-8971	2.63914	2.20787e-17
Ca22chr1A_C_albicans_SC5314	194360	196326	K9-depleted-3199	-0.734769	2.22694e-17
Ca22chrRA_C_albicans_SC5314	1847450	1851111	K9-depleted-15920	-0.603406	2.26495e-17
Ca22chr4A_C_albicans_SC5314	568560	569151	K9-enriched-13489	2.04492	2.31116e-17
Ca22chrRA_C_albicans_SC5314	438065	438886	K9-enriched-11092	1.65942	2.34511e-17
Ca22chr5A_C_albicans_SC5314	439790	440561	K9-enriched-9900	1.11607	2.34662e-17
Ca22chr1A_C_albicans_SC5314	2358625	2359301	K9-enriched-4758	2.21937	2.35907e-17
Ca22chr1A_C_albicans_SC5314	2487420	2488126	K9-enriched-4855	1.25078	2.38609e-17
Ca22chr7A_C_albicans_SC5314	829775	830436	K9-enriched-6407	3.04941	2.39408e-17
Ca22chr7A_C_albicans_SC5314	685435	687826	K9-depleted-7848	-0.729492	2.43723e-17
Ca22chr1A_C_albicans_SC5314	2998985	2999491	K9-enriched-5423	2.30414	2.51614e-17
Ca22chr3A_C_albicans_SC5314	1523895	1524756	K9-enriched-9135	1.76055	2.53669e-17
Ca22chr3A_C_albicans_SC5314	1266650	1267446	K9-enriched-8898	1.59986	2.58081e-17
Ca22chr5A_C_albicans_SC5314	342745	343111	K9-enriched-9781	2.30929	2.58081e-17
Ca22chrRA_C_albicans_SC5314	1786360	1787526	K9-enriched-12424	1.17042	2.63234e-17
Ca22chr3A_C_albicans_SC5314	949435	951761	K9-depleted-10865	-0.71321	2.66096e-17
Ca22chr1A_C_albicans_SC5314	3115045	3118951	K9-depleted-6942	-0.636897	2.67912e-17
Ca22chrRA_C_albicans_SC5314	143520	143961	K9-enriched-10810	2.48069	2.67912e-17
Ca22chr4A_C_albicans_SC5314	661015	663996	K9-depleted-17439	-0.636704	2.68491e-17
Ca22chrRA_C_albicans_SC5314	727515	728351	K9-enriched-11364	2.31663	2.72229e-17
Ca22chr4A_C_albicans_SC5314	44215	47666	K9-depleted-16572	-0.637037	2.81716e-17
Ca22chr2A_C_albicans_SC5314	266170	270236	K9-depleted-291	-0.563991	2.84749e-17
Ca22chr2A_C_albicans_SC5314	1886320	1887691	K9-enriched-1974	0.953472	2.97648e-17
Ca22chr1A_C_albicans_SC5314	1573685	1574221	K9-enriched-3954	2.2627	3.02607e-17
Ca22chr3A_C_albicans_SC5314	1249290	1251396	K9-depleted-11285	-0.701165	3.04086e-17
Ca22chr7A_C_albicans_SC5314	759080	759986	K9-enriched-6321	1.64432	3.06138e-17
Ca22chr1A_C_albicans_SC5314	395725	399361	K9-depleted-3458	-0.603552	3.16886e-17
Ca22chr1A_C_albicans_SC5314	2279925	2280796	K9-enriched-4661	1.79573	3.3312e-17
Ca22chr5A_C_albicans_SC5314	276535	277176	K9-enriched-9709	1.47302	3.3312e-17
Ca22chr7A_C_albicans_SC5314	121845	122501	K9-enriched-5702	2.02018	3.3312e-17
Ca22chr6A_C_albicans_SC5314	722240	725221	K9-depleted-9180	-0.672738	3.40507e-17
Ca22chr7A_C_albicans_SC5314	330025	333536	K9-depleted-7460	-0.652044	3.49917e-17
Ca22chr1A_C_albicans_SC5314	1015075	1015581	K9-enriched-3394	2.14027	3.5876e-17
Ca22chr1A_C_albicans_SC5314	481010	481686	K9-enriched-2847	1.80006	3.66672e-17
Ca22chr2A_C_albicans_SC5314	1872660	1875766	K9-depleted-2436	-0.645285	3.7147e-17
Ca22chr2A_C_albicans_SC5314	1010670	1011441	K9-enriched-1020	1.53989	3.7724e-17
Ca22chr4A_C_albicans_SC5314	1252195	1255521	K9-depleted-18238	-0.620003	3.80706e-17
Ca22chr2A_C_albicans_SC5314	1176430	1177501	K9-enriched-1199	1.88871	3.87248e-17
Ca22chr7A_C_albicans_SC5314	480155	482841	K9-depleted-7621	-0.762449	3.90493e-17
Ca22chr1A_C_albicans_SC5314	3009935	3010836	K9-enriched-5437	1.19352	3.95789e-17
Ca22chr3A_C_albicans_SC5314	1182690	1183176	K9-enriched-8791	2.85633	4.09796e-17
Ca22chrRA_C_albicans_SC5314	825565	828686	K9-depleted-14596	-0.65678	4.10664e-17
Ca22chrRA_C_albicans_SC5314	1313890	1315101	K9-enriched-11952	1.31892	4.36965e-17
Ca22chr1A_C_albicans_SC5314	1242565	1243061	K9-enriched-3627	2.62554	4.43256e-17
Ca22chrRA_C_albicans_SC5314	1261985	1262431	K9-enriched-11890	1.99588	4.46034e-17
Ca22chr5A_C_albicans_SC5314	846140	846811	K9-enriched-10320	1.52816	4.54869e-17
Ca22chr4A_C_albicans_SC5314	506165	510111	K9-depleted-17247	-0.635969	4.58149e-17
Ca22chr1A_C_albicans_SC5314	569805	570481	K9-enriched-2952	2.49519	4.6009e-17
Ca22chr4A_C_albicans_SC5314	453150	453916	K9-enriched-13350	1.43914	4.63216e-17
Ca22chr2A_C_albicans_SC5314	305315	306276	K9-enriched-288	1.07666	4.65038e-17
Ca22chr7A_C_albicans_SC5314	223135	226201	K9-depleted-7313	-0.656926	4.6511e-17
Ca22chr7A_C_albicans_SC5314	571115	571751	K9-enriched-6171	2.58747	4.72258e-17
Ca22chrRA_C_albicans_SC5314	419170	420446	K9-enriched-11076	1.51619	4.72258e-17
Ca22chrRA_C_albicans_SC5314	2140250	2142766	K9-depleted-16292	-0.66871	4.81511e-17
Ca22chr3A_C_albicans_SC5314	1390210	1390711	K9-enriched-9031	2.1927	4.81772e-17
Ca22chr2A_C_albicans_SC5314	432225	432591	K9-enriched-431	2.86054	5.06169e-17
Ca22chr6A_C_albicans_SC5314	846415	848246	K9-depleted-9312	-0.813951	5.37515e-17
Ca22chr3A_C_albicans_SC5314	1421540	1423841	K9-depleted-11521	-0.714112	5.43472e-17
Ca22chr3A_C_albicans_SC5314	319495	320166	K9-enriched-7907	1.77512	5.47394e-17
Ca22chr2A_C_albicans_SC5314	1344365	1344921	K9-enriched-1375	2.90076	5.57183e-17
Ca22chrRA_C_albicans_SC5314	1550700	1551341	K9-enriched-12220	2.28608	6.17471e-17
Ca22chr7A_C_albicans_SC5314	876055	877991	K9-depleted-8121	-0.721786	6.19862e-17
Ca22chr4A_C_albicans_SC5314	908580	912906	K9-depleted-17800	-0.573647	6.61347e-17
Ca22chrRA_C_albicans_SC5314	2166150	2168451	K9-depleted-16320	-0.714402	6.62061e-17
Ca22chr6A_C_albicans_SC5314	219885	220281	K9-enriched-6735	3.18371	6.65375e-17
Ca22chr1A_C_albicans_SC5314	1708910	1709976	K9-enriched-4088	1.417	6.66485e-17
Ca22chr7A_C_albicans_SC5314	494755	496666	K9-depleted-7639	-1.08825	6.80889e-17
Ca22chr4A_C_albicans_SC5314	1059515	1059901	K9-enriched-13964	2.80198	6.84489e-17
Ca22chr3A_C_albicans_SC5314	859315	861766	K9-depleted-10742	-0.658521	6.86488e-17
Ca22chr5A_C_albicans_SC5314	575240	576216	K9-enriched-10012	1.74418	6.98186e-17
Ca22chr3A_C_albicans_SC5314	1572945	1573866	K9-enriched-9187	0.98907	7.20551e-17
Ca22chr2A_C_albicans_SC5314	1907095	1910166	K9-depleted-2471	-0.62689	7.70022e-17
Ca22chr2A_C_albicans_SC5314	2161810	2162746	K9-enriched-2310	0.986137	7.84043e-17
Ca22chr2A_C_albicans_SC5314	724560	725416	K9-enriched-697	1.6008	8.16089e-17
Ca22chr4A_C_albicans_SC5314	1093595	1095491	K9-depleted-18019	-0.774373	8.45865e-17
Ca22chr6A_C_albicans_SC5314	327735	330286	K9-depleted-8611	-0.722165	8.49109e-17
Ca22chrRA_C_albicans_SC5314	639410	640976	K9-enriched-11274	1.42557	8.57325e-17
Ca22chrRA_C_albicans_SC5314	979815	981316	K9-depleted-14773	-1.14758	8.65801e-17
Ca22chr1A_C_albicans_SC5314	2283890	2285491	K9-enriched-4668	1.06587	8.83275e-17
Ca22chr2A_C_albicans_SC5314	1048775	1052316	K9-depleted-1331	-0.587957	9.12732e-17
Ca22chr2A_C_albicans_SC5314	1156180	1157246	K9-enriched-1173	1.21287	9.16881e-17
Ca22chr3A_C_albicans_SC5314	378345	379396	K9-enriched-7974	1.60942	9.18294e-17
Ca22chr3A_C_albicans_SC5314	1126290	1127216	K9-enriched-8727	1.22122	9.47007e-17
Ca22chr1A_C_albicans_SC5314	212805	213716	K9-enriched-2573	1.18106	9.58975e-17
Ca22chr4A_C_albicans_SC5314	1537905	1540911	K9-depleted-18584	-0.623974	9.60533e-17
Ca22chr1A_C_albicans_SC5314	2721495	2722146	K9-enriched-5112	2.02624	1.01068e-16
Ca22chr3A_C_albicans_SC5314	823255	826111	K9-depleted-10693	-0.780376	1.01068e-16
Ca22chr1A_C_albicans_SC5314	3063625	3064631	K9-enriched-5486	1.57454	1.02921e-16
Ca22chr3A_C_albicans_SC5314	100605	103461	K9-depleted-9658	-0.632776	1.03214e-16
Ca22chrRA_C_albicans_SC5314	1359580	1361046	K9-depleted-15260	-1.29513	1.08072e-16
Ca22chr2A_C_albicans_SC5314	2032625	2032941	K9-enriched-2121	3.09624	1.09212e-16
Ca22chr1A_C_albicans_SC5314	1348610	1349011	K9-enriched-3766	2.57954	1.18684e-16
Ca22chr1A_C_albicans_SC5314	2825985	2826381	K9-enriched-5221	2.78388	1.20195e-16
Ca22chr2A_C_albicans_SC5314	1304955	1305386	K9-enriched-1331	2.79485	1.20388e-16
Ca22chr2A_C_albicans_SC5314	558900	560316	K9-enriched-568	1.32936	1.22975e-16
Ca22chr1A_C_albicans_SC5314	1865620	1866311	K9-enriched-4242	1.41431	1.26724e-16
Ca22chr2A_C_albicans_SC5314	375835	376636	K9-enriched-379	1.75556	1.31677e-16
Ca22chrRA_C_albicans_SC5314	2154380	2155326	K9-enriched-12760	0.978971	1.33935e-16
Ca22chr1A_C_albicans_SC5314	1004865	1007126	K9-depleted-4266	-0.701349	1.37287e-16
Ca22chr3A_C_albicans_SC5314	915800	918346	K9-depleted-10828	-0.649251	1.42252e-16
Ca22chr5A_C_albicans_SC5314	518025	521486	K9-depleted-12629	-0.610791	1.42769e-16
Ca22chr1A_C_albicans_SC5314	170530	173301	K9-depleted-3175	-0.659695	1.44655e-16
Ca22chr7A_C_albicans_SC5314	115305	115661	K9-enriched-5697	2.83208	1.45171e-16
Ca22chr3A_C_albicans_SC5314	1699805	1701561	K9-enriched-9326	0.766457	1.47947e-16
Ca22chr4A_C_albicans_SC5314	1295740	1296701	K9-enriched-14208	1.57008	1.5772e-16
Ca22chr2A_C_albicans_SC5314	726960	728036	K9-enriched-701	1.159	1.6221e-16
Ca22chr2A_C_albicans_SC5314	377555	378381	K9-enriched-382	2.03887	1.6788e-16
Ca22chr1A_C_albicans_SC5314	732980	734441	K9-depleted-3885	-0.891216	1.69584e-16
Ca22chr2A_C_albicans_SC5314	1855100	1855711	K9-enriched-1939	2.18052	1.72993e-16
Ca22chrRA_C_albicans_SC5314	1808705	1810031	K9-enriched-12435	0.851402	1.7544e-16
Ca22chr1A_C_albicans_SC5314	851365	852531	K9-depleted-4061	-1.18158	1.87052e-16
Ca22chr4A_C_albicans_SC5314	11985	15781	K9-depleted-16542	-0.578386	1.91564e-16
Ca22chrRA_C_albicans_SC5314	799700	800036	K9-enriched-11425	3.00872	2.2472e-16
Ca22chr2A_C_albicans_SC5314	961285	961986	K9-enriched-952	1.18536	2.30834e-16
Ca22chr5A_C_albicans_SC5314	843575	844571	K9-enriched-10316	1.30965	2.30834e-16
Ca22chr1A_C_albicans_SC5314	2118755	2119516	K9-enriched-4507	1.61368	2.31994e-16
Ca22chr4A_C_albicans_SC5314	1101535	1102596	K9-enriched-14000	1.37462	2.3992e-16
Ca22chr2A_C_albicans_SC5314	1967335	1968966	K9-depleted-2551	-0.815362	2.42331e-16
Ca22chrRA_C_albicans_SC5314	530975	532631	K9-depleted-14177	-0.797876	2.52822e-16
Ca22chr1A_C_albicans_SC5314	629380	630561	K9-enriched-3012	0.896708	2.63768e-16
Ca22chr5A_C_albicans_SC5314	911895	912466	K9-enriched-10405	1.74337	2.65048e-16
Ca22chr7A_C_albicans_SC5314	250825	252676	K9-depleted-7343	-0.696992	2.65048e-16
Ca22chr7A_C_albicans_SC5314	501170	501801	K9-enriched-6093	2.6476	2.6674e-16
Ca22chr1A_C_albicans_SC5314	1754035	1755166	K9-enriched-4150	0.899604	2.6857e-16
Ca22chr3A_C_albicans_SC5314	670965	674046	K9-depleted-10490	-0.586721	2.6857e-16
Ca22chr1A_C_albicans_SC5314	760430	760796	K9-enriched-3123	2.81371	2.73516e-16
Ca22chr6A_C_albicans_SC5314	493400	494101	K9-enriched-7045	1.96759	2.78832e-16
Ca22chr1A_C_albicans_SC5314	2360355	2360861	K9-enriched-4760	2.49684	2.96859e-16
Ca22chr5A_C_albicans_SC5314	640850	642056	K9-enriched-10087	0.976159	2.98913e-16
Ca22chr4A_C_albicans_SC5314	130875	131556	K9-enriched-13003	2.03493	3.11822e-16
Ca22chr4A_C_albicans_SC5314	411370	413446	K9-depleted-17104	-0.729232	3.16498e-16
Ca22chr5A_C_albicans_SC5314	270555	272471	K9-depleted-12298	-0.702202	3.2131e-16
Ca22chr1A_C_albicans_SC5314	2666945	2667426	K9-enriched-5056	2.41057	3.36857e-16
Ca22chr3A_C_albicans_SC5314	1187100	1187846	K9-enriched-8796	1.94959	3.41641e-16
Ca22chr2A_C_albicans_SC5314	367045	367676	K9-enriched-367	2.8079	3.42747e-16
Ca22chr2A_C_albicans_SC5314	2181550	2184616	K9-depleted-2889	-0.559498	3.46294e-16
Ca22chr1A_C_albicans_SC5314	1270375	1271086	K9-enriched-3666	2.18675	3.65832e-16
Ca22chr6A_C_albicans_SC5314	362630	363836	K9-enriched-6912	1.05835	3.67856e-16
Ca22chr3A_C_albicans_SC5314	564000	564316	K9-enriched-8190	2.79757	4.02274e-16
Ca22chr1A_C_albicans_SC5314	1611635	1614001	K9-depleted-5047	-0.653002	4.03746e-16
Ca22chr4A_C_albicans_SC5314	1000795	1003961	K9-depleted-17902	-0.637752	4.12912e-16
Ca22chr1A_C_albicans_SC5314	981890	982411	K9-enriched-3369	2.83937	4.1455e-16
Ca22chrRA_C_albicans_SC5314	1311745	1313391	K9-enriched-11950	0.972789	4.22452e-16
Ca22chr1A_C_albicans_SC5314	825065	825626	K9-enriched-3202	2.73586	4.26276e-16
Ca22chr5A_C_albicans_SC5314	236235	236631	K9-enriched-9648	2.10651	4.35487e-16
Ca22chr2A_C_albicans_SC5314	957520	958196	K9-enriched-945	1.73338	4.36475e-16
Ca22chr3A_C_albicans_SC5314	1381290	1385516	K9-depleted-11464	-0.553006	4.36671e-16
Ca22chrRA_C_albicans_SC5314	693770	694671	K9-enriched-11338	0.931129	4.39688e-16
Ca22chrRA_C_albicans_SC5314	581175	581596	K9-enriched-11208	2.69178	4.3999e-16
Ca22chrRA_C_albicans_SC5314	2184705	2187236	K9-depleted-16350	-0.62888	4.56098e-16
Ca22chr3A_C_albicans_SC5314	487520	488346	K9-enriched-8072	2.03467	4.56888e-16
Ca22chr2A_C_albicans_SC5314	1595735	1597981	K9-depleted-2039	-0.699271	4.65618e-16
Ca22chr3A_C_albicans_SC5314	1070885	1072536	K9-enriched-8679	0.967528	4.71385e-16
Ca22chrRA_C_albicans_SC5314	1225750	1228061	K9-depleted-15108	-0.631387	5.08624e-16
Ca22chr1A_C_albicans_SC5314	2352220	2352851	K9-enriched-4750	1.7306	5.34039e-16
Ca22chr4A_C_albicans_SC5314	240970	243641	K9-depleted-16845	-0.646571	5.39446e-16
Ca22chr7A_C_albicans_SC5314	770660	773231	K9-depleted-7964	-0.680778	5.42759e-16
Ca22chr4A_C_albicans_SC5314	1212835	1213576	K9-enriched-14130	2.14759	5.98688e-16
Ca22chrRA_C_albicans_SC5314	2169580	2170186	K9-enriched-12779	1.56199	6.3595e-16
Ca22chr2A_C_albicans_SC5314	1326200	1328586	K9-depleted-1676	-0.636551	6.40466e-16
Ca22chr2A_C_albicans_SC5314	2073250	2074431	K9-enriched-2184	1.23565	6.40466e-16
Ca22chr1A_C_albicans_SC5314	2010605	2013081	K9-depleted-5553	-0.660788	6.43215e-16
Ca22chr1A_C_albicans_SC5314	2370735	2373226	K9-depleted-5981	-0.632973	6.43215e-16
Ca22chr1A_C_albicans_SC5314	1902000	1903231	K9-enriched-4286	0.944474	6.79192e-16
Ca22chr7A_C_albicans_SC5314	101985	103686	K9-depleted-7123	-0.750498	6.79192e-16
Ca22chr1A_C_albicans_SC5314	1249080	1249541	K9-enriched-3636	2.63052	6.88591e-16
Ca22chr3A_C_albicans_SC5314	511925	512586	K9-enriched-8107	1.98583	6.9096e-16
Ca22chr4A_C_albicans_SC5314	206220	206826	K9-enriched-13077	2.04813	6.9523e-16
Ca22chr7A_C_albicans_SC5314	202070	202431	K9-enriched-5803	2.26907	6.97176e-16
Ca22chrRA_C_albicans_SC5314	70190	71556	K9-enriched-10729	0.890725	7.04207e-16
Ca22chr1A_C_albicans_SC5314	433665	434296	K9-enriched-2785	2.55596	7.05418e-16
Ca22chr4A_C_albicans_SC5314	1515090	1517851	K9-depleted-18562	-0.625591	7.05418e-16
Ca22chrRA_C_albicans_SC5314	769280	772811	K9-depleted-14530	-0.612941	7.08027e-16
Ca22chr4A_C_albicans_SC5314	575570	576671	K9-enriched-13499	1.23425	7.11475e-16
Ca22chr5A_C_albicans_SC5314	893490	894196	K9-enriched-10392	1.91326	7.20751e-16
Ca22chr3A_C_albicans_SC5314	1359345	1359836	K9-enriched-9004	1.74512	7.72913e-16
Ca22chr1A_C_albicans_SC5314	2901370	2901991	K9-enriched-5311	1.63854	7.9776e-16
Ca22chr5A_C_albicans_SC5314	469160	471716	K9-depleted-12576	-0.744615	8.05178e-16
Ca22chr7A_C_albicans_SC5314	811365	812796	K9-enriched-6386	0.967172	8.14854e-16
Ca22chrRA_C_albicans_SC5314	515875	516476	K9-enriched-11137	2.17849	8.16142e-16
Ca22chr2A_C_albicans_SC5314	1143090	1143661	K9-enriched-1159	1.48939	8.21653e-16
Ca22chr1A_C_albicans_SC5314	2912170	2914051	K9-depleted-6682	-0.856102	8.31459e-16
Ca22chr3A_C_albicans_SC5314	897705	899296	K9-depleted-10809	-0.844322	8.337e-16
Ca22chr2A_C_albicans_SC5314	611380	614126	K9-depleted-802	-0.643882	8.79878e-16
Ca22chrRA_C_albicans_SC5314	1973995	1975076	K9-enriched-12554	0.962593	9.18094e-16
Ca22chr3A_C_albicans_SC5314	1155695	1156256	K9-enriched-8753	2.48608	9.50931e-16
Ca22chrRA_C_albicans_SC5314	1915730	1918861	K9-depleted-15958	-0.617725	9.5313e-16
Ca22chr1A_C_albicans_SC5314	697100	699041	K9-depleted-3856	-0.693772	9.5778e-16
Ca22chr5A_C_albicans_SC5314	561100	561691	K9-enriched-9993	1.52475	9.58912e-16
Ca22chr2A_C_albicans_SC5314	299120	301151	K9-depleted-320	-0.693746	1.01086e-15
Ca22chr1A_C_albicans_SC5314	191185	193501	K9-depleted-3197	-0.636734	1.03571e-15
Ca22chr2A_C_albicans_SC5314	465605	467891	K9-depleted-568	-0.682685	1.03663e-15
Ca22chr4A_C_albicans_SC5314	1259955	1261036	K9-enriched-14166	1.07463	1.05362e-15
Ca22chr1A_C_albicans_SC5314	1155950	1156421	K9-enriched-3532	2.54066	1.08985e-15
Ca22chrRA_C_albicans_SC5314	915170	917106	K9-depleted-14706	-0.663681	1.14968e-15
Ca22chr1A_C_albicans_SC5314	889215	890116	K9-enriched-3283	1.63469	1.156e-15
Ca22chr4A_C_albicans_SC5314	838680	840976	K9-depleted-17722	-0.675398	1.16441e-15
Ca22chr4A_C_albicans_SC5314	904510	906896	K9-depleted-17797	-0.669121	1.18861e-15
Ca22chrRA_C_albicans_SC5314	1490765	1491396	K9-enriched-12167	2.33262	1.2074e-15
Ca22chr7A_C_albicans_SC5314	894495	898246	K9-depleted-8142	-0.557173	1.2193e-15
Ca22chr6A_C_albicans_SC5314	780690	781731	K9-enriched-7370	1.18188	1.25423e-15
Ca22chrRA_C_albicans_SC5314	2237790	2239226	K9-depleted-16415	-0.778143	1.25619e-15
Ca22chr4A_C_albicans_SC5314	1525335	1526246	K9-enriched-14440	1.1496	1.28157e-15
Ca22chr2A_C_albicans_SC5314	1780280	1782826	K9-depleted-2330	-0.643475	1.28632e-15
Ca22chrRA_C_albicans_SC5314	117835	119056	K9-enriched-10780	1.01668	1.2946e-15
Ca22chr4A_C_albicans_SC5314	1360720	1361981	K9-enriched-14265	1.25538	1.33661e-15
Ca22chr6A_C_albicans_SC5314	937630	939041	K9-enriched-7520	0.954047	1.35327e-15
Ca22chr1A_C_albicans_SC5314	1833185	1834401	K9-enriched-4208	0.972575	1.35761e-15
Ca22chr3A_C_albicans_SC5314	1514480	1514991	K9-enriched-9129	2.42194	1.35761e-15
Ca22chr4A_C_albicans_SC5314	496075	496476	K9-enriched-13405	2.54806	1.37492e-15
Ca22chr1A_C_albicans_SC5314	1645455	1645821	K9-enriched-4020	2.2466	1.41786e-15
Ca22chr2A_C_albicans_SC5314	1845120	1847426	K9-depleted-2398	-0.642103	1.43927e-15
Ca22chr4A_C_albicans_SC5314	230015	230921	K9-enriched-13106	1.47609	1.47656e-15
Ca22chrRA_C_albicans_SC5314	356690	357251	K9-enriched-11022	2.04279	1.48435e-15
Ca22chr7A_C_albicans_SC5314	801555	802726	K9-enriched-6375	1.58935	1.49259e-15
Ca22chrRA_C_albicans_SC5314	1984955	1986096	K9-enriched-12560	1.22554	1.52051e-15
Ca22chr2A_C_albicans_SC5314	623990	626386	K9-depleted-813	-0.610681	1.53995e-15
Ca22chrRA_C_albicans_SC5314	405375	408151	K9-depleted-14034	-0.607678	1.54068e-15
Ca22chrRA_C_albicans_SC5314	702970	706351	K9-depleted-14437	-0.592485	1.55505e-15
Ca22chr4A_C_albicans_SC5314	1060160	1060891	K9-enriched-13965	1.51296	1.56017e-15
Ca22chr6A_C_albicans_SC5314	652000	652691	K9-enriched-7233	1.82671	1.59648e-15
Ca22chrRA_C_albicans_SC5314	1835625	1839631	K9-depleted-15904	-0.546636	1.61233e-15
Ca22chrRA_C_albicans_SC5314	154000	154536	K9-enriched-10816	2.2274	1.65614e-15
Ca22chr7A_C_albicans_SC5314	420330	423086	K9-depleted-7551	-0.579023	1.65809e-15
Ca22chrRA_C_albicans_SC5314	1733905	1736446	K9-depleted-15806	-0.590822	1.66657e-15
Ca22chr2A_C_albicans_SC5314	654500	655076	K9-enriched-631	1.67235	1.682e-15
Ca22chrRA_C_albicans_SC5314	1993590	1994901	K9-depleted-16056	-1.08572	1.73163e-15
Ca22chr1A_C_albicans_SC5314	1724675	1725091	K9-enriched-4112	2.19006	1.74718e-15
Ca22chr1A_C_albicans_SC5314	119430	120336	K9-enriched-2451	1.47907	1.75127e-15
Ca22chr2A_C_albicans_SC5314	698515	700836	K9-depleted-880	-0.654844	1.82992e-15
Ca22chr4A_C_albicans_SC5314	291365	292196	K9-enriched-13188	1.49397	1.82992e-15
Ca22chr6A_C_albicans_SC5314	37655	38046	K9-enriched-6561	2.43685	1.83312e-15
Ca22chr1A_C_albicans_SC5314	1714710	1715346	K9-enriched-4098	2.18553	1.8645e-15
Ca22chr5A_C_albicans_SC5314	229785	231676	K9-depleted-12244	-0.812912	1.8645e-15
Ca22chr2A_C_albicans_SC5314	1076795	1077381	K9-enriched-1080	1.72179	1.8923e-15
Ca22chr1A_C_albicans_SC5314	911200	913081	K9-depleted-4157	-0.664291	1.89403e-15
Ca22chrRA_C_albicans_SC5314	500350	502926	K9-depleted-14144	-0.631283	1.91527e-15
Ca22chr1A_C_albicans_SC5314	129270	130271	K9-enriched-2462	1.63858	1.93475e-15
Ca22chr5A_C_albicans_SC5314	30930	33246	K9-depleted-12000	-0.637967	1.93541e-15
Ca22chr5A_C_albicans_SC5314	775365	775731	K9-enriched-10243	2.26495	1.93984e-15
Ca22chrRA_C_albicans_SC5314	1851960	1854866	K9-depleted-15921	-0.572363	1.95148e-15
Ca22chr2A_C_albicans_SC5314	1078490	1079066	K9-enriched-1082	1.32394	1.99543e-15
Ca22chrRA_C_albicans_SC5314	660440	660821	K9-enriched-11299	2.70809	2.00342e-15
Ca22chr7A_C_albicans_SC5314	478780	479276	K9-enriched-6069	2.24371	2.0306e-15
Ca22chr4A_C_albicans_SC5314	239695	240471	K9-enriched-13125	1.85796	2.05756e-15
Ca22chr1A_C_albicans_SC5314	1354675	1357121	K9-depleted-4760	-0.89091	2.10449e-15
Ca22chr1A_C_albicans_SC5314	2340485	2341626	K9-enriched-4735	1.29097	2.12893e-15
Ca22chr1A_C_albicans_SC5314	1926435	1928331	K9-depleted-5419	-0.700794	2.16614e-15
Ca22chr5A_C_albicans_SC5314	1000790	1001146	K9-enriched-10515	2.44137	2.20216e-15
Ca22chr2A_C_albicans_SC5314	959795	960281	K9-enriched-949	1.5528	2.26145e-15
Ca22chr2A_C_albicans_SC5314	1306530	1307926	K9-depleted-1644	-0.807017	2.26145e-15
Ca22chr4A_C_albicans_SC5314	1482235	1483221	K9-enriched-14401	1.84563	2.31519e-15
Ca22chrRA_C_albicans_SC5314	234895	235331	K9-enriched-10888	1.87901	2.32317e-15
Ca22chr2A_C_albicans_SC5314	746955	747896	K9-enriched-730	1.19154	2.3659e-15
Ca22chr4A_C_albicans_SC5314	1432540	1433411	K9-enriched-14332	1.91274	2.43532e-15
Ca22chrRA_C_albicans_SC5314	107515	107941	K9-enriched-10771	2.09055	2.45667e-15
Ca22chr5A_C_albicans_SC5314	776670	777236	K9-enriched-10245	1.28566	2.46736e-15
Ca22chr5A_C_albicans_SC5314	1079125	1079756	K9-enriched-10587	1.77765	2.48575e-15
Ca22chr4A_C_albicans_SC5314	893925	894391	K9-enriched-13799	2.13329	2.50029e-15
Ca22chr1A_C_albicans_SC5314	1996290	1997841	K9-enriched-4407	1.18955	2.56253e-15
Ca22chr4A_C_albicans_SC5314	1447485	1448291	K9-enriched-14349	2.06286	2.62643e-15
Ca22chr1A_C_albicans_SC5314	2239035	2239701	K9-enriched-4616	2.20275	2.6444e-15
Ca22chr4A_C_albicans_SC5314	1271065	1274906	K9-depleted-18252	-0.576325	2.95245e-15
Ca22chr2A_C_albicans_SC5314	1331605	1332806	K9-enriched-1359	0.947904	2.96966e-15
Ca22chrRA_C_albicans_SC5314	1150800	1152016	K9-enriched-11778	0.892503	2.96966e-15
Ca22chrRA_C_albicans_SC5314	1191865	1192396	K9-enriched-11816	1.73751	2.97262e-15
Ca22chrRA_C_albicans_SC5314	357280	357791	K9-enriched-11023	2.54257	2.97503e-15
Ca22chr3A_C_albicans_SC5314	1273405	1273796	K9-enriched-8909	2.54858	2.99486e-15
Ca22chr7A_C_albicans_SC5314	88890	90726	K9-depleted-7108	-0.708822	3.05608e-15
Ca22chr6A_C_albicans_SC5314	311105	312036	K9-enriched-6858	1.37231	3.11199e-15
Ca22chr4A_C_albicans_SC5314	246160	248486	K9-depleted-16853	-0.671404	3.19339e-15
Ca22chr6A_C_albicans_SC5314	727925	730346	K9-depleted-9184	-0.65318	3.29567e-15
Ca22chr2A_C_albicans_SC5314	117220	119366	K9-depleted-119	-0.689742	3.58919e-15
Ca22chr4A_C_albicans_SC5314	1240635	1243546	K9-depleted-18226	-0.594412	3.59514e-15
Ca22chrRA_C_albicans_SC5314	459760	462116	K9-depleted-14101	-0.633888	3.69161e-15
Ca22chr6A_C_albicans_SC5314	672740	674386	K9-enriched-7256	0.78556	3.6941e-15
Ca22chr4A_C_albicans_SC5314	309870	310251	K9-enriched-13204	1.78599	3.70282e-15
Ca22chr6A_C_albicans_SC5314	315070	317191	K9-depleted-8596	-0.702698	3.87747e-15
Ca22chr3A_C_albicans_SC5314	439270	441426	K9-depleted-10146	-0.643525	3.88725e-15
Ca22chr5A_C_albicans_SC5314	222675	223036	K9-enriched-9631	1.71093	3.93388e-15
Ca22chrRA_C_albicans_SC5314	11970	16591	K9-depleted-13547	-0.6272	4.03606e-15
Ca22chr1A_C_albicans_SC5314	2429775	2431771	K9-depleted-6052	-0.670257	4.0721e-15
Ca22chr2A_C_albicans_SC5314	1017000	1018991	K9-depleted-1292	-0.724367	4.10625e-15
Ca22chr2A_C_albicans_SC5314	1027095	1029146	K9-depleted-1304	-0.676035	4.21391e-15
Ca22chr2A_C_albicans_SC5314	1608385	1611201	K9-depleted-2056	-0.581456	4.33463e-15
Ca22chrRA_C_albicans_SC5314	838785	840091	K9-enriched-11456	0.922888	4.35702e-15
Ca22chr1A_C_albicans_SC5314	329050	330066	K9-enriched-2670	1.26825	4.371e-15
Ca22chr2A_C_albicans_SC5314	91150	93676	K9-depleted-92	-0.635653	4.41766e-15
Ca22chr2A_C_albicans_SC5314	786120	786741	K9-enriched-767	2.04866	4.52978e-15
Ca22chr2A_C_albicans_SC5314	1712575	1713246	K9-enriched-1765	2.28176	4.57144e-15
Ca22chr5A_C_albicans_SC5314	112645	114221	K9-depleted-12088	-0.854563	4.58794e-15
Ca22chr6A_C_albicans_SC5314	936185	936711	K9-enriched-7518	1.8519	4.64136e-15
Ca22chrRA_C_albicans_SC5314	222275	224336	K9-depleted-13792	-0.774905	4.67553e-15
Ca22chr3A_C_albicans_SC5314	422420	422961	K9-enriched-8017	1.57938	4.74218e-15
Ca22chr2A_C_albicans_SC5314	398265	400941	K9-depleted-461	-0.65777	4.75848e-15
Ca22chr4A_C_albicans_SC5314	1071945	1074441	K9-depleted-17987	-0.610843	4.83351e-15
Ca22chr3A_C_albicans_SC5314	465680	466161	K9-enriched-8045	1.66615	4.88664e-15
Ca22chr2A_C_albicans_SC5314	1648535	1649111	K9-enriched-1690	2.68215	4.92754e-15
Ca22chr1A_C_albicans_SC5314	1979275	1980851	K9-enriched-4380	1.68184	5.03034e-15
Ca22chr3A_C_albicans_SC5314	1607735	1610956	K9-depleted-11746	-0.636553	5.19517e-15
Ca22chr1A_C_albicans_SC5314	1558335	1560726	K9-depleted-4983	-0.632073	5.24729e-15
Ca22chr2A_C_albicans_SC5314	962265	963146	K9-enriched-953	2.10635	5.37761e-15
Ca22chrRA_C_albicans_SC5314	1287380	1288646	K9-enriched-11928	1.8506	5.40857e-15
Ca22chrRA_C_albicans_SC5314	2099320	2099956	K9-enriched-12708	2.52898	5.40857e-15
Ca22chrRA_C_albicans_SC5314	486985	488306	K9-enriched-11123	1.37314	5.45986e-15
Ca22chr3A_C_albicans_SC5314	385450	386051	K9-enriched-7979	1.49607	5.4843e-15
Ca22chrRA_C_albicans_SC5314	1523135	1524656	K9-depleted-15522	-0.962533	5.54738e-15
Ca22chrRA_C_albicans_SC5314	45880	48336	K9-depleted-13572	-0.618913	5.57794e-15
Ca22chrRA_C_albicans_SC5314	1159085	1159901	K9-enriched-11787	1.27867	5.57794e-15
Ca22chr5A_C_albicans_SC5314	143880	144461	K9-enriched-9543	1.50307	5.70566e-15
Ca22chr3A_C_albicans_SC5314	34770	38346	K9-depleted-9584	-0.5493	5.86124e-15
Ca22chr4A_C_albicans_SC5314	628140	630031	K9-depleted-17400	-0.664982	5.86242e-15
Ca22chr5A_C_albicans_SC5314	150315	150946	K9-enriched-9552	1.1415	5.88495e-15
Ca22chr3A_C_albicans_SC5314	50885	52131	K9-enriched-7602	0.867708	5.91762e-15
Ca22chr3A_C_albicans_SC5314	1004080	1006396	K9-depleted-10950	-0.681444	6.03729e-15
Ca22chr2A_C_albicans_SC5314	1945780	1947586	K9-depleted-2511	-0.688298	6.12205e-15
Ca22chr2A_C_albicans_SC5314	1948060	1948866	K9-enriched-2020	1.49515	6.16559e-15
Ca22chr5A_C_albicans_SC5314	443760	444651	K9-enriched-9902	1.35027	6.17681e-15
Ca22chrRA_C_albicans_SC5314	177870	181151	K9-depleted-13747	-0.561181	6.17681e-15
Ca22chrRA_C_albicans_SC5314	1459790	1460701	K9-enriched-12126	1.28277	6.40162e-15
Ca22chr4A_C_albicans_SC5314	712865	713451	K9-enriched-13614	2.01748	6.45373e-15
Ca22chr1A_C_albicans_SC5314	2927555	2928776	K9-enriched-5336	1.76349	6.68087e-15
Ca22chrRA_C_albicans_SC5314	1612170	1616941	K9-depleted-15643	-0.539541	6.80332e-15
Ca22chr7A_C_albicans_SC5314	511060	512196	K9-enriched-6108	1.34934	7.12124e-15
Ca22chr5A_C_albicans_SC5314	248945	249796	K9-enriched-9675	1.10384	7.15703e-15
Ca22chrRA_C_albicans_SC5314	1592475	1594706	K9-depleted-15611	-0.658419	7.15703e-15
Ca22chr2A_C_albicans_SC5314	2216965	2220571	K9-depleted-2929	-0.56542	7.16756e-15
Ca22chrRA_C_albicans_SC5314	845100	845766	K9-enriched-11464	1.77269	7.21271e-15
Ca22chrRA_C_albicans_SC5314	287755	288176	K9-enriched-10953	2.75269	7.34903e-15
Ca22chr2A_C_albicans_SC5314	1621275	1623331	K9-depleted-2067	-0.675985	7.42931e-15
Ca22chr6A_C_albicans_SC5314	798010	803361	K9-depleted-9255	-0.527611	7.45632e-15
Ca22chr1A_C_albicans_SC5314	2437135	2437601	K9-enriched-4825	2.08332	7.47176e-15
Ca22chr4A_C_albicans_SC5314	1507435	1509461	K9-depleted-18552	-0.682099	7.48154e-15
Ca22chr7A_C_albicans_SC5314	935155	939131	K9-depleted-8189	-0.537957	7.89105e-15
Ca22chr5A_C_albicans_SC5314	440870	443231	K9-depleted-12543	-0.583234	7.92393e-15
Ca22chrRA_C_albicans_SC5314	1742130	1747631	K9-depleted-15811	-0.525301	8.27703e-15
Ca22chr1A_C_albicans_SC5314	1625145	1625641	K9-enriched-3998	1.65624	8.44924e-15
Ca22chr1A_C_albicans_SC5314	830180	830826	K9-enriched-3208	1.65521	8.55363e-15
Ca22chr7A_C_albicans_SC5314	648190	652121	K9-depleted-7818	-0.553557	8.57381e-15
Ca22chr3A_C_albicans_SC5314	216465	216921	K9-enriched-7765	2.24025	8.70101e-15
Ca22chr3A_C_albicans_SC5314	750140	750761	K9-enriched-8398	1.69972	8.98738e-15
Ca22chr1A_C_albicans_SC5314	2061710	2064271	K9-depleted-5604	-0.638418	9.02176e-15
Ca22chr1A_C_albicans_SC5314	1377785	1378306	K9-enriched-3796	1.32239	9.41156e-15
Ca22chr3A_C_albicans_SC5314	1258835	1259596	K9-enriched-8888	2.03701	9.41156e-15
Ca22chr1A_C_albicans_SC5314	564120	564471	K9-enriched-2943	2.0472	9.54224e-15
Ca22chr4A_C_albicans_SC5314	879925	880686	K9-enriched-13776	2.13094	9.54224e-15
Ca22chr5A_C_albicans_SC5314	649790	650241	K9-enriched-10098	2.65333	9.57006e-15
Ca22chr3A_C_albicans_SC5314	379410	381326	K9-depleted-10073	-1.02861	9.80281e-15
Ca22chr1A_C_albicans_SC5314	1100460	1100901	K9-enriched-3497	2.61432	9.92861e-15
Ca22chr4A_C_albicans_SC5314	1269290	1270476	K9-enriched-14177	1.37431	9.99802e-15
Ca22chrRA_C_albicans_SC5314	86745	87606	K9-enriched-10755	0.934287	1.04447e-14
Ca22chrRA_C_albicans_SC5314	1245590	1248696	K9-depleted-15128	-0.594034	1.06143e-14
Ca22chr4A_C_albicans_SC5314	337185	337561	K9-enriched-13245	2.32523	1.06913e-14
Ca22chr1A_C_albicans_SC5314	2907060	2907941	K9-enriched-5314	1.87132	1.0845e-14
Ca22chr6A_C_albicans_SC5314	244585	245716	K9-enriched-6776	0.91682	1.08748e-14
Ca22chr3A_C_albicans_SC5314	567590	568006	K9-enriched-8193	2.47487	1.11449e-14
Ca22chr7A_C_albicans_SC5314	355150	358476	K9-depleted-7484	-0.529405	1.14471e-14
Ca22chr6A_C_albicans_SC5314	339030	339601	K9-enriched-6893	2.38989	1.14853e-14
Ca22chr3A_C_albicans_SC5314	1511200	1512996	K9-depleted-11612	-0.680169	1.16104e-14
Ca22chr6A_C_albicans_SC5314	1022700	1028046	K9-depleted-9538	-0.587613	1.23972e-14
Ca22chr7A_C_albicans_SC5314	70890	73861	K9-depleted-7091	-0.567307	1.23972e-14
Ca22chrRA_C_albicans_SC5314	1805205	1806961	K9-depleted-15870	-0.677089	1.26671e-14
Ca22chr1A_C_albicans_SC5314	1722730	1723061	K9-enriched-4109	2.83748	1.27063e-14
Ca22chrRA_C_albicans_SC5314	190355	191516	K9-enriched-10845	1.01016	1.29444e-14
Ca22chrRA_C_albicans_SC5314	1466875	1467881	K9-enriched-12136	1.36457	1.53211e-14
Ca22chr2A_C_albicans_SC5314	1563625	1567166	K9-depleted-2005	-0.559949	1.58865e-14
Ca22chr7A_C_albicans_SC5314	709300	709991	K9-enriched-6271	1.42086	1.63582e-14
Ca22chr4A_C_albicans_SC5314	794485	794981	K9-enriched-13689	2.37358	1.64274e-14
Ca22chrRA_C_albicans_SC5314	1126440	1129101	K9-depleted-14992	-0.64697	1.69661e-14
Ca22chr1A_C_albicans_SC5314	1243830	1244376	K9-enriched-3630	2.0439	1.75543e-14
Ca22chr1A_C_albicans_SC5314	1874855	1875596	K9-enriched-4256	1.63671	1.79392e-14
Ca22chr7A_C_albicans_SC5314	241290	242176	K9-depleted-7326	-1.00903	1.79392e-14
Ca22chr7A_C_albicans_SC5314	340785	343626	K9-depleted-7471	-0.628035	1.79392e-14
Ca22chrRA_C_albicans_SC5314	383225	383646	K9-enriched-11050	1.88	1.87053e-14
Ca22chr1A_C_albicans_SC5314	1665860	1666551	K9-depleted-5136	-2.03901	1.90011e-14
Ca22chr3A_C_albicans_SC5314	709460	710346	K9-enriched-8344	1.24465	1.90011e-14
Ca22chr3A_C_albicans_SC5314	847500	848111	K9-enriched-8476	1.44985	1.90011e-14
Ca22chrRA_C_albicans_SC5314	2041900	2042831	K9-enriched-12632	1.29456	1.90011e-14
Ca22chrRA_C_albicans_SC5314	209880	210821	K9-enriched-10864	1.22881	1.9045e-14
Ca22chr3A_C_albicans_SC5314	532915	533641	K9-enriched-8143	2.10659	1.92314e-14
Ca22chr6A_C_albicans_SC5314	907710	909951	K9-depleted-9389	-0.691876	1.94465e-14
Ca22chr7A_C_albicans_SC5314	175725	178001	K9-depleted-7244	-0.799137	1.96224e-14
Ca22chr1A_C_albicans_SC5314	308235	309291	K9-enriched-2654	1.06479	1.96276e-14
Ca22chr1A_C_albicans_SC5314	2931955	2933061	K9-enriched-5340	1.29459	1.98671e-14
Ca22chr5A_C_albicans_SC5314	1132185	1133381	K9-enriched-10646	0.939343	2.02113e-14
Ca22chr1A_C_albicans_SC5314	936010	938491	K9-depleted-4180	-0.650846	2.04977e-14
Ca22chr7A_C_albicans_SC5314	538165	539191	K9-enriched-6138	1.50646	2.05675e-14
Ca22chr1A_C_albicans_SC5314	2884390	2885316	K9-enriched-5290	1.52366	2.05753e-14
Ca22chrRA_C_albicans_SC5314	353895	355971	K9-depleted-13979	-0.770572	2.08885e-14
Ca22chr1A_C_albicans_SC5314	589055	592971	K9-depleted-3739	-0.516995	2.09777e-14
Ca22chr1A_C_albicans_SC5314	1431970	1434826	K9-depleted-4856	-0.580253	2.09985e-14
Ca22chr7A_C_albicans_SC5314	262980	263421	K9-enriched-5851	2.49614	2.32253e-14
Ca22chrRA_C_albicans_SC5314	753830	756211	K9-depleted-14510	-0.644563	2.34755e-14
Ca22chr1A_C_albicans_SC5314	2025580	2026151	K9-enriched-4427	1.43165	2.36363e-14
Ca22chr4A_C_albicans_SC5314	1144150	1145131	K9-enriched-14040	1.06035	2.36424e-14
Ca22chr1A_C_albicans_SC5314	3083970	3086351	K9-depleted-6915	-0.64091	2.37318e-14
Ca22chr1A_C_albicans_SC5314	1913470	1914461	K9-enriched-4294	1.01698	2.3823e-14
Ca22chr2A_C_albicans_SC5314	2056480	2057431	K9-enriched-2154	1.2182	2.39698e-14
Ca22chr2A_C_albicans_SC5314	1717610	1718156	K9-enriched-1774	2.17761	2.41521e-14
Ca22chr4A_C_albicans_SC5314	699565	699901	K9-enriched-13602	3.03801	2.44195e-14
Ca22chr6A_C_albicans_SC5314	726010	727876	K9-depleted-9183	-0.743223	2.44476e-14
Ca22chr2A_C_albicans_SC5314	1369725	1370051	K9-enriched-1413	3.01046	2.51496e-14
Ca22chr2A_C_albicans_SC5314	1090830	1091366	K9-enriched-1096	2.0906	2.5222e-14
Ca22chr1A_C_albicans_SC5314	3018080	3020291	K9-depleted-6836	-0.806103	2.54323e-14
Ca22chrRA_C_albicans_SC5314	124765	125876	K9-enriched-10785	1.98487	2.55621e-14
Ca22chr4A_C_albicans_SC5314	1128480	1129131	K9-enriched-14022	1.4858	2.56749e-14
Ca22chrRA_C_albicans_SC5314	576095	576806	K9-enriched-11204	1.54688	2.57367e-14
Ca22chr2A_C_albicans_SC5314	795160	797541	K9-depleted-992	-0.647568	2.58717e-14
Ca22chr4A_C_albicans_SC5314	1490760	1493181	K9-depleted-18533	-0.606144	2.621e-14
Ca22chrRA_C_albicans_SC5314	1532365	1536226	K9-depleted-15535	-0.547725	2.63421e-14
Ca22chr1A_C_albicans_SC5314	2890025	2890376	K9-enriched-5301	2.94705	2.65105e-14
Ca22chr2A_C_albicans_SC5314	863060	864076	K9-enriched-839	1.38854	2.81293e-14
Ca22chrRA_C_albicans_SC5314	2149605	2150406	K9-enriched-12752	1.07059	2.8306e-14
Ca22chr2A_C_albicans_SC5314	1942200	1944806	K9-depleted-2509	-0.576702	2.86147e-14
Ca22chr1A_C_albicans_SC5314	831965	832746	K9-enriched-3211	1.21898	2.87385e-14
Ca22chr7A_C_albicans_SC5314	863260	864811	K9-depleted-8105	-0.724087	2.87385e-14
Ca22chr3A_C_albicans_SC5314	1765585	1767781	K9-depleted-11931	-0.629448	2.99325e-14
Ca22chr3A_C_albicans_SC5314	44465	44911	K9-enriched-7595	1.86249	2.9955e-14
Ca22chr3A_C_albicans_SC5314	443060	445136	K9-depleted-10153	-0.609012	3.08483e-14
Ca22chr7A_C_albicans_SC5314	349325	350506	K9-enriched-5967	1.10728	3.22331e-14
Ca22chr1A_C_albicans_SC5314	2504635	2505286	K9-enriched-4872	1.85676	3.26804e-14
Ca22chr3A_C_albicans_SC5314	473855	474751	K9-enriched-8054	1.06781	3.28741e-14
Ca22chr1A_C_albicans_SC5314	1676295	1676896	K9-enriched-4056	1.76101	3.34768e-14
Ca22chr4A_C_albicans_SC5314	269375	269946	K9-enriched-13151	2.14768	3.37471e-14
Ca22chr1A_C_albicans_SC5314	2709680	2711691	K9-depleted-6396	-0.682531	3.48065e-14
Ca22chr5A_C_albicans_SC5314	153775	154111	K9-enriched-9557	2.62891	3.54418e-14
Ca22chrRA_C_albicans_SC5314	1716240	1716776	K9-enriched-12377	1.45989	3.56165e-14
Ca22chr2A_C_albicans_SC5314	1959215	1960256	K9-enriched-2035	1.07177	3.5624e-14
Ca22chrRA_C_albicans_SC5314	634675	635626	K9-enriched-11269	1.33788	3.68334e-14
Ca22chr3A_C_albicans_SC5314	1095180	1096336	K9-enriched-8700	0.839926	3.68337e-14
Ca22chr4A_C_albicans_SC5314	103415	104226	K9-enriched-12977	1.01347	3.6912e-14
Ca22chr5A_C_albicans_SC5314	764110	764781	K9-enriched-10223	1.66898	3.8062e-14
Ca22chrRA_C_albicans_SC5314	688330	689111	K9-enriched-11330	1.59531	3.90511e-14
Ca22chr1A_C_albicans_SC5314	2686345	2686981	K9-enriched-5079	1.54572	4.04433e-14
Ca22chrRA_C_albicans_SC5314	1023240	1025231	K9-depleted-14832	-0.710878	4.04779e-14
Ca22chr4A_C_albicans_SC5314	1262510	1263471	K9-enriched-14171	1.27391	4.06268e-14
Ca22chr5A_C_albicans_SC5314	450485	453381	K9-depleted-12553	-0.623405	4.06268e-14
Ca22chr5A_C_albicans_SC5314	542775	544351	K9-depleted-12666	-0.890582	4.09351e-14
Ca22chr5A_C_albicans_SC5314	1107580	1108996	K9-enriched-10616	0.831063	4.18243e-14
Ca22chr1A_C_albicans_SC5314	2839605	2840361	K9-enriched-5241	1.1175	4.20882e-14
Ca22chr3A_C_albicans_SC5314	1669505	1670141	K9-enriched-9296	1.42551	4.20936e-14
Ca22chr6A_C_albicans_SC5314	340850	342886	K9-depleted-8629	-0.656801	4.27175e-14
Ca22chr4A_C_albicans_SC5314	1562785	1566306	K9-depleted-18606	-0.602334	4.42555e-14
Ca22chr1A_C_albicans_SC5314	2980090	2981116	K9-enriched-5401	1.64076	4.5023e-14
Ca22chr3A_C_albicans_SC5314	15805	17141	K9-enriched-7578	0.846844	4.53573e-14
Ca22chr2A_C_albicans_SC5314	471530	473236	K9-depleted-579	-0.6928	4.53916e-14
Ca22chr2A_C_albicans_SC5314	323735	324241	K9-enriched-305	1.88081	4.57523e-14
Ca22chr5A_C_albicans_SC5314	484460	486771	K9-depleted-12590	-0.599813	4.63677e-14
Ca22chr2A_C_albicans_SC5314	1623715	1624451	K9-enriched-1673	1.78976	4.70137e-14
Ca22chrRA_C_albicans_SC5314	410520	411181	K9-enriched-11074	1.3303	4.716e-14
Ca22chr2A_C_albicans_SC5314	995155	995591	K9-enriched-997	2.26905	4.83052e-14
Ca22chr2A_C_albicans_SC5314	732905	733506	K9-enriched-708	1.73191	5.16893e-14
Ca22chr5A_C_albicans_SC5314	229015	229411	K9-enriched-9641	2.49604	5.33752e-14
Ca22chr6A_C_albicans_SC5314	117035	118791	K9-depleted-8326	-0.671092	5.36829e-14
Ca22chr6A_C_albicans_SC5314	66770	67881	K9-enriched-6579	0.832339	5.38786e-14
Ca22chr1A_C_albicans_SC5314	2119565	2120531	K9-enriched-4508	1.05036	5.43975e-14
Ca22chr2A_C_albicans_SC5314	744415	744776	K9-enriched-724	2.38236	5.4812e-14
Ca22chr7A_C_albicans_SC5314	336610	337156	K9-enriched-5950	1.85112	5.50154e-14
Ca22chr1A_C_albicans_SC5314	2678725	2679331	K9-enriched-5069	2.42768	5.51987e-14
Ca22chr5A_C_albicans_SC5314	891485	891991	K9-enriched-10389	2.03936	5.57365e-14
Ca22chr5A_C_albicans_SC5314	184685	185906	K9-enriched-9592	1.0884	5.63754e-14
Ca22chr3A_C_albicans_SC5314	702065	702851	K9-enriched-8335	1.08719	5.67952e-14
Ca22chr2A_C_albicans_SC5314	1956745	1957391	K9-enriched-2033	1.56671	5.82698e-14
Ca22chr6A_C_albicans_SC5314	510970	511816	K9-enriched-7071	1.57884	5.94902e-14
Ca22chr6A_C_albicans_SC5314	552155	553151	K9-enriched-7112	1.16375	6.02041e-14
Ca22chr1A_C_albicans_SC5314	2676595	2677116	K9-enriched-5065	2.39056	6.02461e-14
Ca22chr2A_C_albicans_SC5314	1182505	1184661	K9-depleted-1494	-0.610742	6.0405e-14
Ca22chr1A_C_albicans_SC5314	645765	648996	K9-depleted-3796	-0.561771	6.18651e-14
Ca22chr4A_C_albicans_SC5314	829055	830356	K9-enriched-13727	1.57174	6.205e-14
Ca22chr6A_C_albicans_SC5314	70465	73551	K9-depleted-8270	-0.542654	6.24911e-14
Ca22chr1A_C_albicans_SC5314	349555	350091	K9-enriched-2699	1.49484	6.31392e-14
Ca22chr3A_C_albicans_SC5314	1241990	1242746	K9-enriched-8867	1.16733	6.42016e-14
Ca22chrRA_C_albicans_SC5314	122990	124746	K9-depleted-13670	-0.783686	6.42016e-14
Ca22chr1A_C_albicans_SC5314	2419840	2421556	K9-depleted-6041	-0.646202	6.52576e-14
Ca22chr5A_C_albicans_SC5314	378650	379406	K9-enriched-9828	2.22135	6.56648e-14
Ca22chr1A_C_albicans_SC5314	1098270	1098911	K9-enriched-3492	2.28252	6.69179e-14
Ca22chr1A_C_albicans_SC5314	2193975	2194651	K9-enriched-4573	1.63337	6.76562e-14
Ca22chr4A_C_albicans_SC5314	1433710	1434496	K9-depleted-18443	-2.45362	6.85126e-14
Ca22chr3A_C_albicans_SC5314	249775	250171	K9-enriched-7807	2.49033	7.03481e-14
Ca22chr4A_C_albicans_SC5314	992465	994511	K9-depleted-17897	-0.765639	7.15618e-14
Ca22chr1A_C_albicans_SC5314	2610890	2613206	K9-depleted-6271	-0.637848	7.20523e-14
Ca22chrRA_C_albicans_SC5314	1600355	1602696	K9-depleted-15625	-0.621523	7.40403e-14
Ca22chr1A_C_albicans_SC5314	1723665	1724581	K9-enriched-4111	1.97858	7.49027e-14
Ca22chr2A_C_albicans_SC5314	441595	442366	K9-enriched-447	2.18114	7.59077e-14
Ca22chr2A_C_albicans_SC5314	1976515	1977471	K9-enriched-2051	2.01119	7.65552e-14
Ca22chr2A_C_albicans_SC5314	771795	772416	K9-enriched-746	1.29233	7.66702e-14
Ca22chr1A_C_albicans_SC5314	1593495	1593896	K9-enriched-3965	2.60659	7.68608e-14
Ca22chr1A_C_albicans_SC5314	931660	933526	K9-depleted-4175	-0.708641	7.73088e-14
Ca22chr4A_C_albicans_SC5314	1467195	1467566	K9-enriched-14375	2.18387	7.74369e-14
Ca22chrRA_C_albicans_SC5314	75640	76206	K9-enriched-10741	2.35237	7.76493e-14
Ca22chr2A_C_albicans_SC5314	343405	343751	K9-enriched-326	2.73549	7.88037e-14
Ca22chr3A_C_albicans_SC5314	522820	523346	K9-enriched-8126	2.56812	8.22978e-14
Ca22chrRA_C_albicans_SC5314	1132075	1132741	K9-enriched-11753	1.40176	8.23139e-14
Ca22chr3A_C_albicans_SC5314	1283445	1284191	K9-enriched-8932	1.98443	8.33754e-14
Ca22chrRA_C_albicans_SC5314	388075	389976	K9-depleted-14019	-0.676633	8.40566e-14
Ca22chr1A_C_albicans_SC5314	2359865	2360221	K9-enriched-4759	2.64775	8.53975e-14
Ca22chr1A_C_albicans_SC5314	537145	537926	K9-enriched-2919	1.2875	8.57683e-14
Ca22chr1A_C_albicans_SC5314	2174505	2175351	K9-enriched-4556	1.05399	8.65162e-14
Ca22chr1A_C_albicans_SC5314	2898155	2900366	K9-depleted-6661	-0.681622	8.78509e-14
Ca22chr6A_C_albicans_SC5314	494195	494906	K9-enriched-7047	2.09262	8.86179e-14
Ca22chr3A_C_albicans_SC5314	538785	539511	K9-enriched-8153	1.02406	8.90834e-14
Ca22chrRA_C_albicans_SC5314	2129065	2129696	K9-enriched-12732	1.40498	8.92037e-14
Ca22chr1A_C_albicans_SC5314	224140	226771	K9-depleted-3235	-0.620007	8.95427e-14
Ca22chr1A_C_albicans_SC5314	714535	715641	K9-enriched-3084	1.15396	9.02745e-14
Ca22chr1A_C_albicans_SC5314	2391065	2393286	K9-depleted-6006	-0.5846	9.26505e-14
Ca22chr3A_C_albicans_SC5314	1769060	1771216	K9-depleted-11934	-0.606621	9.28108e-14
Ca22chr1A_C_albicans_SC5314	913480	915171	K9-enriched-3309	0.758916	9.29104e-14
Ca22chr6A_C_albicans_SC5314	717255	717591	K9-enriched-7306	2.06813	9.37829e-14
Ca22chr2A_C_albicans_SC5314	76335	78041	K9-depleted-68	-0.718596	9.57106e-14
Ca22chr7A_C_albicans_SC5314	265285	265836	K9-enriched-5855	2.24053	9.60433e-14
Ca22chr2A_C_albicans_SC5314	1191525	1192346	K9-enriched-1213	1.13033	9.82415e-14
Ca22chr7A_C_albicans_SC5314	458505	461021	K9-depleted-7598	-0.607666	9.92923e-14
Ca22chr1A_C_albicans_SC5314	90215	93406	K9-depleted-3053	-0.542107	9.93075e-14
Ca22chr4A_C_albicans_SC5314	172705	173106	K9-enriched-13049	1.8214	1.00256e-13
Ca22chr3A_C_albicans_SC5314	155160	157956	K9-depleted-9727	-0.582224	1.0048e-13
Ca22chr1A_C_albicans_SC5314	75700	77446	K9-depleted-3040	-0.669122	1.01366e-13
Ca22chr1A_C_albicans_SC5314	1953620	1954131	K9-enriched-4339	2.17303	1.01643e-13
Ca22chr4A_C_albicans_SC5314	1521765	1522461	K9-enriched-14436	2.18417	1.02355e-13
Ca22chr2A_C_albicans_SC5314	1462155	1464461	K9-depleted-1892	-0.637934	1.04015e-13
Ca22chr1A_C_albicans_SC5314	2439865	2440601	K9-enriched-4827	1.35363	1.04426e-13
Ca22chr2A_C_albicans_SC5314	219725	220516	K9-enriched-207	2.27815	1.04933e-13
Ca22chr5A_C_albicans_SC5314	816820	818891	K9-depleted-13044	-0.634052	1.04933e-13
Ca22chr1A_C_albicans_SC5314	1009260	1011506	K9-depleted-4268	-0.715	1.06242e-13
Ca22chr3A_C_albicans_SC5314	559340	560341	K9-enriched-8186	1.10671	1.06505e-13
Ca22chr6A_C_albicans_SC5314	56265	57696	K9-enriched-6575	0.89423	1.06505e-13
Ca22chr4A_C_albicans_SC5314	691735	692486	K9-enriched-13594	1.64189	1.06558e-13
Ca22chr4A_C_albicans_SC5314	804090	804851	K9-enriched-13700	1.92793	1.08061e-13
Ca22chr3A_C_albicans_SC5314	198355	198981	K9-enriched-7737	1.4144	1.09753e-13
Ca22chr6A_C_albicans_SC5314	189765	190166	K9-enriched-6700	2.50625	1.10099e-13
Ca22chr2A_C_albicans_SC5314	413490	415086	K9-depleted-478	-0.717418	1.10293e-13
Ca22chr1A_C_albicans_SC5314	3047985	3049236	K9-enriched-5470	1.1174	1.10581e-13
Ca22chrRA_C_albicans_SC5314	900485	902466	K9-depleted-14694	-0.717292	1.10771e-13
Ca22chr3A_C_albicans_SC5314	1583880	1584546	K9-enriched-9202	1.2628	1.10899e-13
Ca22chrRA_C_albicans_SC5314	1084950	1085541	K9-enriched-11700	2.11592	1.1102e-13
Ca22chr3A_C_albicans_SC5314	1342240	1344121	K9-depleted-11422	-0.733396	1.11149e-13
Ca22chr3A_C_albicans_SC5314	978465	978916	K9-enriched-8605	1.88184	1.16126e-13
Ca22chr7A_C_albicans_SC5314	193345	194261	K9-enriched-5795	1.23302	1.16521e-13
Ca22chr5A_C_albicans_SC5314	159070	159481	K9-enriched-9566	2.62057	1.17832e-13
Ca22chrRA_C_albicans_SC5314	1876930	1878961	K9-depleted-15937	-0.635499	1.18047e-13
Ca22chr2A_C_albicans_SC5314	458970	459926	K9-enriched-471	1.09188	1.18147e-13
Ca22chr2A_C_albicans_SC5314	1882340	1882701	K9-enriched-1968	2.90687	1.18324e-13
Ca22chr6A_C_albicans_SC5314	254160	254666	K9-enriched-6787	2.33067	1.22303e-13
Ca22chr1A_C_albicans_SC5314	2249935	2252646	K9-depleted-5810	-0.648889	1.23068e-13
Ca22chr1A_C_albicans_SC5314	59520	62641	K9-depleted-3026	-0.509244	1.25109e-13
Ca22chrRA_C_albicans_SC5314	1255545	1258401	K9-depleted-15136	-0.629705	1.28941e-13
Ca22chr1A_C_albicans_SC5314	1732930	1734941	K9-depleted-5217	-0.689792	1.30511e-13
Ca22chr3A_C_albicans_SC5314	1211650	1213431	K9-depleted-11235	-0.89083	1.32393e-13
Ca22chr7A_C_albicans_SC5314	130915	131371	K9-enriched-5715	1.62867	1.32393e-13
Ca22chr1A_C_albicans_SC5314	1725535	1725886	K9-enriched-4114	2.33703	1.33898e-13
Ca22chr4A_C_albicans_SC5314	896700	897411	K9-enriched-13803	1.73138	1.35305e-13
Ca22chr3A_C_albicans_SC5314	865800	866541	K9-enriched-8499	1.10143	1.36317e-13
Ca22chr3A_C_albicans_SC5314	714220	714691	K9-enriched-8350	2.22095	1.37645e-13
Ca22chr3A_C_albicans_SC5314	1597795	1598296	K9-enriched-9219	2.05551	1.39152e-13
Ca22chr4A_C_albicans_SC5314	707445	707881	K9-enriched-13607	1.5649	1.40346e-13
Ca22chr4A_C_albicans_SC5314	706215	706826	K9-enriched-13605	1.35638	1.41315e-13
Ca22chr1A_C_albicans_SC5314	1921075	1922306	K9-enriched-4301	0.792589	1.50547e-13
Ca22chr1A_C_albicans_SC5314	2568155	2571316	K9-depleted-6217	-0.605028	1.56602e-13
Ca22chrRA_C_albicans_SC5314	1129540	1131491	K9-depleted-14995	-0.587832	1.57542e-13
Ca22chrRA_C_albicans_SC5314	973725	975676	K9-depleted-14767	-0.661957	1.58817e-13
Ca22chr4A_C_albicans_SC5314	88600	89241	K9-enriched-12964	1.86662	1.60658e-13
Ca22chr1A_C_albicans_SC5314	1052490	1053361	K9-enriched-3447	1.3315	1.61496e-13
Ca22chr7A_C_albicans_SC5314	532475	533296	K9-enriched-6131	1.17139	1.664e-13
Ca22chr7A_C_albicans_SC5314	652145	652726	K9-enriched-6222	1.36829	1.70954e-13
Ca22chr6A_C_albicans_SC5314	155600	156306	K9-enriched-6656	1.3397	1.71907e-13
Ca22chr3A_C_albicans_SC5314	483140	484171	K9-enriched-8065	1.60428	1.77673e-13
Ca22chr1A_C_albicans_SC5314	1772825	1775646	K9-depleted-5254	-0.576595	1.7914e-13
Ca22chr7A_C_albicans_SC5314	549225	550871	K9-depleted-7712	-1.34255	1.79725e-13
Ca22chr5A_C_albicans_SC5314	1030500	1032331	K9-depleted-13331	-0.680839	1.80428e-13
Ca22chr2A_C_albicans_SC5314	954315	954721	K9-enriched-936	1.52909	1.83997e-13
Ca22chr1A_C_albicans_SC5314	1504140	1504961	K9-enriched-3890	1.30043	1.84798e-13
Ca22chr5A_C_albicans_SC5314	172460	175341	K9-depleted-12166	-0.588339	1.90292e-13
Ca22chrRA_C_albicans_SC5314	922045	926086	K9-depleted-14715	-0.525334	1.94062e-13
Ca22chrRA_C_albicans_SC5314	777990	780511	K9-depleted-14539	-0.577973	1.99538e-13
Ca22chr2A_C_albicans_SC5314	1985965	1987961	K9-depleted-2574	-0.624836	2.00211e-13
Ca22chr2A_C_albicans_SC5314	2097225	2097566	K9-enriched-2232	1.90079	2.03985e-13
Ca22chr1A_C_albicans_SC5314	2446155	2446566	K9-enriched-4831	1.79156	2.0411e-13
Ca22chrRA_C_albicans_SC5314	1015225	1016241	K9-enriched-11604	1.44334	2.0411e-13
Ca22chr2A_C_albicans_SC5314	1237165	1237531	K9-enriched-1259	2.78841	2.11256e-13
Ca22chr7A_C_albicans_SC5314	402690	404246	K9-depleted-7537	-0.67982	2.11564e-13
Ca22chr1A_C_albicans_SC5314	1368800	1369556	K9-enriched-3784	1.36687	2.14011e-13
Ca22chr1A_C_albicans_SC5314	1120080	1121966	K9-depleted-4428	-0.618231	2.14864e-13
Ca22chr2A_C_albicans_SC5314	669860	670551	K9-enriched-651	1.63024	2.15306e-13
Ca22chr1A_C_albicans_SC5314	1041290	1042096	K9-enriched-3426	2.17405	2.20721e-13
Ca22chr7A_C_albicans_SC5314	473640	475576	K9-depleted-7612	-0.719242	2.24926e-13
Ca22chr2A_C_albicans_SC5314	538375	539306	K9-enriched-553	0.967143	2.37552e-13
Ca22chr7A_C_albicans_SC5314	53085	55386	K9-depleted-7073	-0.60453	2.5194e-13
Ca22chr2A_C_albicans_SC5314	2063505	2064316	K9-enriched-2166	1.0804	2.52565e-13
Ca22chr5A_C_albicans_SC5314	1061305	1063631	K9-depleted-13374	-0.60766	2.58271e-13
Ca22chr2A_C_albicans_SC5314	1934720	1935426	K9-enriched-2007	1.60322	2.63689e-13
Ca22chr3A_C_albicans_SC5314	1024030	1024526	K9-enriched-8646	1.28813	2.74257e-13
Ca22chr5A_C_albicans_SC5314	347950	350461	K9-depleted-12407	-0.533286	2.76991e-13
Ca22chr4A_C_albicans_SC5314	800960	801561	K9-enriched-13697	1.98516	2.84997e-13
Ca22chr1A_C_albicans_SC5314	1743595	1744351	K9-enriched-4136	1.34071	2.87233e-13
Ca22chr2A_C_albicans_SC5314	1822820	1823821	K9-enriched-1912	1.09217	2.88704e-13
Ca22chr2A_C_albicans_SC5314	1938680	1939306	K9-enriched-2011	1.75426	2.92011e-13
Ca22chrRA_C_albicans_SC5314	1747725	1750856	K9-depleted-15813	-0.575715	3.01037e-13
Ca22chr2A_C_albicans_SC5314	1135250	1138341	K9-depleted-1434	-0.583064	3.01165e-13
Ca22chr1A_C_albicans_SC5314	2729615	2730991	K9-depleted-6413	-0.822268	3.0368e-13
Ca22chr4A_C_albicans_SC5314	1108980	1112806	K9-depleted-18051	-0.502961	3.06383e-13
Ca22chr3A_C_albicans_SC5314	456855	457561	K9-enriched-8035	0.919082	3.06887e-13
Ca22chr7A_C_albicans_SC5314	308955	310221	K9-enriched-5913	1.35966	3.1158e-13
Ca22chrRA_C_albicans_SC5314	1087500	1089006	K9-depleted-14946	-0.956339	3.23571e-13
Ca22chr6A_C_albicans_SC5314	702810	703541	K9-enriched-7286	1.44817	3.26868e-13
Ca22chr5A_C_albicans_SC5314	447015	448876	K9-depleted-12549	-0.650671	3.28028e-13
Ca22chr6A_C_albicans_SC5314	469685	470551	K9-enriched-7017	1.23163	3.28954e-13
Ca22chr2A_C_albicans_SC5314	306755	308446	K9-depleted-326	-0.727972	3.35061e-13
Ca22chr2A_C_albicans_SC5314	2199305	2202026	K9-depleted-2912	-0.536188	3.37171e-13
Ca22chr3A_C_albicans_SC5314	641265	641566	K9-enriched-8277	2.89882	3.38967e-13
Ca22chr3A_C_albicans_SC5314	1704205	1706456	K9-depleted-11866	-0.571031	3.38967e-13
Ca22chr6A_C_albicans_SC5314	529880	532146	K9-depleted-8890	-0.60558	3.40153e-13
Ca22chr4A_C_albicans_SC5314	1454075	1454471	K9-enriched-14361	2.52794	3.41193e-13
Ca22chr1A_C_albicans_SC5314	1123490	1125456	K9-depleted-4429	-0.592034	3.4168e-13
Ca22chr4A_C_albicans_SC5314	673115	674686	K9-enriched-13575	0.773058	3.44232e-13
Ca22chrRA_C_albicans_SC5314	21720	24566	K9-depleted-13555	-0.518788	3.45192e-13
Ca22chr7A_C_albicans_SC5314	302945	304756	K9-depleted-7429	-0.720529	3.45358e-13
Ca22chr7A_C_albicans_SC5314	368670	369866	K9-enriched-5985	1.22236	3.49718e-13
Ca22chr2A_C_albicans_SC5314	230825	231591	K9-enriched-218	1.84217	3.51592e-13
Ca22chr6A_C_albicans_SC5314	705105	705856	K9-enriched-7289	1.48942	3.51592e-13
Ca22chr4A_C_albicans_SC5314	694370	695161	K9-enriched-13597	1.89223	3.54279e-13
Ca22chr6A_C_albicans_SC5314	828965	829806	K9-enriched-7413	1.2175	3.58667e-13
Ca22chr3A_C_albicans_SC5314	1399405	1401211	K9-depleted-11484	-0.684171	3.65587e-13
Ca22chr4A_C_albicans_SC5314	1123145	1124636	K9-depleted-18069	-0.725741	3.66558e-13
Ca22chr1A_C_albicans_SC5314	2491875	2492631	K9-enriched-4859	0.998999	3.7569e-13
Ca22chr2A_C_albicans_SC5314	315930	317181	K9-enriched-295	0.968373	3.88399e-13
Ca22chr2A_C_albicans_SC5314	1649120	1650946	K9-depleted-2096	-0.679147	3.89563e-13
Ca22chrRA_C_albicans_SC5314	1928095	1930086	K9-depleted-15968	-0.66345	3.9312e-13
Ca22chr4A_C_albicans_SC5314	1139400	1140246	K9-enriched-14033	2.17588	3.95227e-13
Ca22chrRA_C_albicans_SC5314	92795	94971	K9-depleted-13638	-0.640476	3.95227e-13
Ca22chr7A_C_albicans_SC5314	311005	311886	K9-enriched-5916	1.4043	4.0632e-13
Ca22chr7A_C_albicans_SC5314	552600	553031	K9-enriched-6152	1.75705	4.08086e-13
Ca22chr4A_C_albicans_SC5314	149800	152481	K9-depleted-16728	-0.575607	4.10621e-13
Ca22chr1A_C_albicans_SC5314	890155	892016	K9-depleted-4131	-0.656818	4.35289e-13
Ca22chr3A_C_albicans_SC5314	1176675	1177111	K9-enriched-8784	2.35056	4.39087e-13
Ca22chr4A_C_albicans_SC5314	496660	497456	K9-enriched-13407	2.32383	4.43922e-13
Ca22chr1A_C_albicans_SC5314	2278070	2278836	K9-enriched-4659	1.47298	4.56704e-13
Ca22chr4A_C_albicans_SC5314	884495	885216	K9-enriched-13787	2.21988	4.56704e-13
Ca22chrRA_C_albicans_SC5314	186520	188476	K9-depleted-13752	-0.64283	4.57187e-13
Ca22chr6A_C_albicans_SC5314	913790	915081	K9-depleted-9395	-0.923339	4.61635e-13
Ca22chr3A_C_albicans_SC5314	992890	993396	K9-enriched-8625	1.13736	4.61792e-13
Ca22chrRA_C_albicans_SC5314	328135	330281	K9-depleted-13941	-0.591504	4.6637e-13
Ca22chr2A_C_albicans_SC5314	970245	970831	K9-enriched-962	1.637	4.69558e-13
Ca22chrRA_C_albicans_SC5314	1531095	1532346	K9-depleted-15534	-1.02854	4.7906e-13
Ca22chr3A_C_albicans_SC5314	87645	88326	K9-enriched-7639	1.33587	4.87016e-13
Ca22chr3A_C_albicans_SC5314	1451320	1451931	K9-enriched-9069	1.13852	4.87584e-13
Ca22chr1A_C_albicans_SC5314	2599240	2599836	K9-enriched-4971	1.46067	4.95841e-13
Ca22chr1A_C_albicans_SC5314	2190210	2192281	K9-depleted-5735	-0.632939	5.06059e-13
Ca22chr1A_C_albicans_SC5314	1031185	1032316	K9-depleted-4299	-0.941869	5.24474e-13
Ca22chr5A_C_albicans_SC5314	98075	98941	K9-enriched-9503	1.72404	5.24474e-13
Ca22chr1A_C_albicans_SC5314	3127890	3130826	K9-depleted-6948	-0.554646	5.35221e-13
Ca22chr3A_C_albicans_SC5314	570435	572591	K9-depleted-10346	-0.670846	5.35221e-13
Ca22chr1A_C_albicans_SC5314	2181335	2181931	K9-enriched-4564	2.44102	5.45708e-13
Ca22chr1A_C_albicans_SC5314	2078340	2080391	K9-depleted-5616	-0.683708	5.46375e-13
Ca22chr1A_C_albicans_SC5314	1047425	1048026	K9-enriched-3437	1.81096	5.60825e-13
Ca22chr4A_C_albicans_SC5314	731305	732186	K9-enriched-13640	1.45282	5.66227e-13
Ca22chr1A_C_albicans_SC5314	2412765	2414946	K9-depleted-6030	-0.592492	5.79366e-13
Ca22chr2A_C_albicans_SC5314	150110	152501	K9-depleted-151	-0.628434	5.79763e-13
Ca22chrRA_C_albicans_SC5314	379485	379906	K9-enriched-11049	2.47989	5.88442e-13
Ca22chr1A_C_albicans_SC5314	908685	910456	K9-depleted-4155	-0.629465	5.91642e-13
Ca22chr4A_C_albicans_SC5314	1209195	1209801	K9-enriched-14121	1.22526	5.98516e-13
Ca22chr2A_C_albicans_SC5314	1500660	1502986	K9-depleted-1941	-0.590605	6.0629e-13
Ca22chr3A_C_albicans_SC5314	654235	654961	K9-enriched-8294	1.38128	6.1457e-13
Ca22chr5A_C_albicans_SC5314	353830	354251	K9-enriched-9795	2.68756	6.16265e-13
Ca22chr7A_C_albicans_SC5314	203900	204276	K9-enriched-5805	2.40597	6.17899e-13
Ca22chr2A_C_albicans_SC5314	208330	208831	K9-enriched-192	2.15167	6.1879e-13
Ca22chr4A_C_albicans_SC5314	943980	945626	K9-depleted-17849	-0.660951	6.3009e-13
Ca22chr7A_C_albicans_SC5314	654975	656366	K9-depleted-7822	-0.788678	6.41972e-13
Ca22chrRA_C_albicans_SC5314	1053300	1054051	K9-enriched-11654	2.34981	6.44884e-13
Ca22chr6A_C_albicans_SC5314	874250	875211	K9-depleted-9347	-1.00766	6.55249e-13
Ca22chr1A_C_albicans_SC5314	357505	358596	K9-enriched-2708	1.27482	6.62239e-13
Ca22chrRA_C_albicans_SC5314	471265	474431	K9-depleted-14117	-0.506768	6.76864e-13
Ca22chr1A_C_albicans_SC5314	1263750	1264736	K9-enriched-3655	1.13301	6.9812e-13
Ca22chr3A_C_albicans_SC5314	60050	62561	K9-depleted-9612	-0.565158	7.08839e-13
Ca22chr2A_C_albicans_SC5314	1363890	1364551	K9-enriched-1407	1.55355	7.19624e-13
Ca22chr1A_C_albicans_SC5314	1716315	1717696	K9-enriched-4100	1.36193	7.2285e-13
Ca22chr4A_C_albicans_SC5314	1456650	1457396	K9-enriched-14364	1.93784	7.30887e-13
Ca22chr1A_C_albicans_SC5314	1382535	1386221	K9-depleted-4797	-0.513199	7.37079e-13
Ca22chr1A_C_albicans_SC5314	1418450	1419241	K9-enriched-3825	1.31732	7.39102e-13
Ca22chr2A_C_albicans_SC5314	2040565	2041201	K9-enriched-2130	1.44978	7.3931e-13
Ca22chr1A_C_albicans_SC5314	980890	981356	K9-enriched-3367	1.95903	7.39778e-13
Ca22chr2A_C_albicans_SC5314	1930030	1932856	K9-depleted-2494	-0.551839	7.40564e-13
Ca22chr1A_C_albicans_SC5314	1340640	1341086	K9-enriched-3754	2.43881	7.42828e-13
Ca22chr1A_C_albicans_SC5314	971335	972196	K9-enriched-3358	1.31378	7.46707e-13
Ca22chr1A_C_albicans_SC5314	2105870	2106681	K9-enriched-4502	1.08804	7.6423e-13
Ca22chr2A_C_albicans_SC5314	319090	319606	K9-enriched-299	2.11734	8.08868e-13
Ca22chr7A_C_albicans_SC5314	636885	638831	K9-depleted-7807	-0.636242	8.22103e-13
Ca22chr7A_C_albicans_SC5314	854685	855676	K9-enriched-6441	1.58151	8.26136e-13
Ca22chr7A_C_albicans_SC5314	302105	302541	K9-enriched-5908	1.88555	8.39848e-13
Ca22chr1A_C_albicans_SC5314	635590	638796	K9-depleted-3787	-0.518645	8.5063e-13
Ca22chr3A_C_albicans_SC5314	582030	582951	K9-enriched-8213	1.26437	8.51237e-13
Ca22chrRA_C_albicans_SC5314	624815	625761	K9-enriched-11261	1.19944	8.52495e-13
Ca22chr1A_C_albicans_SC5314	2233060	2233411	K9-enriched-4607	2.52834	8.5267e-13
Ca22chrRA_C_albicans_SC5314	1971360	1972291	K9-enriched-12553	1.00468	8.52778e-13
Ca22chr1A_C_albicans_SC5314	515425	516691	K9-depleted-3631	-0.809051	8.56448e-13
Ca22chr6A_C_albicans_SC5314	258100	259521	K9-depleted-8509	-0.760525	8.95292e-13
Ca22chr2A_C_albicans_SC5314	1388485	1389201	K9-enriched-1442	1.95704	9.14785e-13
Ca22chr7A_C_albicans_SC5314	48425	50861	K9-depleted-7067	-0.551233	9.22798e-13
Ca22chr5A_C_albicans_SC5314	133045	134356	K9-enriched-9532	0.977768	9.31452e-13
Ca22chr4A_C_albicans_SC5314	176070	177111	K9-enriched-13052	1.43481	9.41696e-13
Ca22chr4A_C_albicans_SC5314	329455	329806	K9-enriched-13235	2.21986	9.42734e-13
Ca22chrRA_C_albicans_SC5314	1967120	1968021	K9-enriched-12548	0.834574	9.59519e-13
Ca22chr5A_C_albicans_SC5314	768510	769271	K9-enriched-10237	1.25048	9.914e-13
Ca22chr4A_C_albicans_SC5314	141250	142036	K9-enriched-13014	1.54736	9.98792e-13
Ca22chr4A_C_albicans_SC5314	1601105	1603260	K9-depleted-18636	-0.622034	9.98792e-13
Ca22chr5A_C_albicans_SC5314	281135	283011	K9-depleted-12309	-0.63519	1.01035e-12
Ca22chr7A_C_albicans_SC5314	491655	493016	K9-depleted-7635	-0.98237	1.01485e-12
Ca22chr1A_C_albicans_SC5314	1456755	1457126	K9-enriched-3857	1.89117	1.01598e-12
Ca22chr6A_C_albicans_SC5314	101720	102306	K9-enriched-6608	1.46374	1.01865e-12
Ca22chr5A_C_albicans_SC5314	1082560	1083091	K9-enriched-10593	1.3666	1.04809e-12
Ca22chr2A_C_albicans_SC5314	1720995	1721836	K9-enriched-1776	1.87932	1.06112e-12
Ca22chr1A_C_albicans_SC5314	649945	650266	K9-enriched-3031	1.60956	1.07039e-12
Ca22chr1A_C_albicans_SC5314	2885945	2886966	K9-enriched-5294	1.0692	1.08287e-12
Ca22chr1A_C_albicans_SC5314	1171175	1173681	K9-depleted-4477	-0.600926	1.08314e-12
Ca22chr1A_C_albicans_SC5314	494755	495326	K9-enriched-2869	1.94305	1.08749e-12
Ca22chr2A_C_albicans_SC5314	367870	368191	K9-enriched-368	2.60045	1.08874e-12
Ca22chr1A_C_albicans_SC5314	355320	356021	K9-depleted-3398	-1.5174	1.10309e-12
Ca22chrRA_C_albicans_SC5314	1056875	1057436	K9-enriched-11660	1.35488	1.1032e-12
Ca22chr7A_C_albicans_SC5314	514645	515116	K9-enriched-6112	1.75884	1.10615e-12
Ca22chr3A_C_albicans_SC5314	1696595	1698606	K9-depleted-11861	-0.560058	1.12044e-12
Ca22chr3A_C_albicans_SC5314	1114970	1116061	K9-enriched-8720	1.14552	1.12129e-12
Ca22chr3A_C_albicans_SC5314	149020	150726	K9-depleted-9718	-0.703762	1.12912e-12
Ca22chrRA_C_albicans_SC5314	147290	151401	K9-depleted-13718	-0.476009	1.15686e-12
Ca22chrRA_C_albicans_SC5314	1074080	1074676	K9-enriched-11685	2.18851	1.15891e-12
Ca22chr1A_C_albicans_SC5314	1747280	1749651	K9-depleted-5238	-0.639938	1.16809e-12
Ca22chr1A_C_albicans_SC5314	1458755	1459196	K9-enriched-3859	1.43908	1.17247e-12
Ca22chr3A_C_albicans_SC5314	630615	632631	K9-depleted-10423	-0.643538	1.17247e-12
Ca22chr2A_C_albicans_SC5314	363270	364016	K9-enriched-356	1.15589	1.18023e-12
Ca22chr1A_C_albicans_SC5314	2254650	2255241	K9-enriched-4637	1.77731	1.18208e-12
Ca22chrRA_C_albicans_SC5314	1639645	1642296	K9-depleted-15677	-0.550736	1.21851e-12
Ca22chr1A_C_albicans_SC5314	895620	896031	K9-enriched-3291	1.4736	1.23145e-12
Ca22chr1A_C_albicans_SC5314	82340	84201	K9-depleted-3046	-0.62109	1.232e-12
Ca22chr2A_C_albicans_SC5314	1949570	1950846	K9-depleted-2516	-0.838579	1.24192e-12
Ca22chr6A_C_albicans_SC5314	603755	605546	K9-depleted-9001	-0.675574	1.24242e-12
Ca22chr1A_C_albicans_SC5314	1450540	1451441	K9-enriched-3851	1.84513	1.24932e-12
Ca22chr4A_C_albicans_SC5314	715175	716006	K9-enriched-13618	1.73875	1.25928e-12
Ca22chr4A_C_albicans_SC5314	942625	943706	K9-enriched-13851	1.22298	1.28207e-12
Ca22chr2A_C_albicans_SC5314	1726150	1726856	K9-enriched-1781	2.21104	1.3015e-12
Ca22chr5A_C_albicans_SC5314	573130	573496	K9-enriched-10007	2.47314	1.31773e-12
Ca22chr7A_C_albicans_SC5314	156060	156696	K9-enriched-5752	2.05013	1.32144e-12
Ca22chr1A_C_albicans_SC5314	2165050	2165986	K9-enriched-4550	1.34391	1.32382e-12
Ca22chr2A_C_albicans_SC5314	1906080	1906966	K9-enriched-1985	1.2111	1.32398e-12
Ca22chr3A_C_albicans_SC5314	612260	614291	K9-depleted-10397	-0.636768	1.39504e-12
Ca22chrRA_C_albicans_SC5314	2139230	2139636	K9-enriched-12746	2.20333	1.4018e-12
Ca22chrRA_C_albicans_SC5314	122175	122946	K9-enriched-10784	1.46002	1.4162e-12
Ca22chrRA_C_albicans_SC5314	1009175	1011236	K9-depleted-14812	-0.634499	1.41642e-12
Ca22chr1A_C_albicans_SC5314	1873055	1874836	K9-depleted-5364	-0.636821	1.4322e-12
Ca22chr2A_C_albicans_SC5314	905795	906521	K9-enriched-884	2.14401	1.46335e-12
Ca22chr1A_C_albicans_SC5314	2425795	2426736	K9-enriched-4808	1.10586	1.4636e-12
Ca22chr2A_C_albicans_SC5314	550645	552781	K9-depleted-702	-0.615806	1.46431e-12
Ca22chr2A_C_albicans_SC5314	729545	731031	K9-depleted-910	-0.671669	1.49394e-12
Ca22chr2A_C_albicans_SC5314	1456120	1456656	K9-enriched-1527	1.70837	1.50561e-12
Ca22chr6A_C_albicans_SC5314	195270	196461	K9-enriched-6707	0.869435	1.50561e-12
Ca22chr6A_C_albicans_SC5314	112860	113321	K9-enriched-6620	1.66297	1.5236e-12
Ca22chrRA_C_albicans_SC5314	708915	709831	K9-enriched-11346	1.08196	1.62749e-12
Ca22chr1A_C_albicans_SC5314	981405	981781	K9-enriched-3368	2.27418	1.64648e-12
Ca22chr3A_C_albicans_SC5314	220135	220511	K9-enriched-7769	1.7426	1.74534e-12
Ca22chr6A_C_albicans_SC5314	848560	849556	K9-enriched-7427	0.989469	1.78422e-12
Ca22chr3A_C_albicans_SC5314	800170	802661	K9-depleted-10671	-0.54379	1.80379e-12
Ca22chr1A_C_albicans_SC5314	1841785	1842186	K9-enriched-4216	2.02641	1.84898e-12
Ca22chr2A_C_albicans_SC5314	228175	228846	K9-enriched-215	1.67929	1.85987e-12
Ca22chrRA_C_albicans_SC5314	1921905	1923616	K9-depleted-15963	-0.683314	1.88547e-12
Ca22chr1A_C_albicans_SC5314	2282535	2282891	K9-enriched-4665	2.75986	1.92493e-12
Ca22chr3A_C_albicans_SC5314	626915	627691	K9-enriched-8263	1.10504	1.92872e-12
Ca22chr1A_C_albicans_SC5314	1097110	1097426	K9-enriched-3490	2.5656	1.94417e-12
Ca22chr1A_C_albicans_SC5314	2748640	2749391	K9-enriched-5145	1.95767	1.94417e-12
Ca22chr2A_C_albicans_SC5314	1008390	1009106	K9-enriched-1017	1.48976	1.97092e-12
Ca22chr4A_C_albicans_SC5314	1197760	1199371	K9-depleted-18187	-0.721691	1.97235e-12
Ca22chr5A_C_albicans_SC5314	873165	873536	K9-enriched-10368	2.07748	1.97652e-12
Ca22chr3A_C_albicans_SC5314	683970	684386	K9-enriched-8318	1.68551	2.00386e-12
Ca22chr7A_C_albicans_SC5314	853090	853521	K9-enriched-6439	1.41592	2.02375e-12
Ca22chr1A_C_albicans_SC5314	3157485	3160131	K9-depleted-6977	-0.562701	2.03105e-12
Ca22chr6A_C_albicans_SC5314	312690	313176	K9-enriched-6860	1.67408	2.0397e-12
Ca22chr2A_C_albicans_SC5314	870135	872306	K9-depleted-1076	-0.610579	2.09905e-12
Ca22chrRA_C_albicans_SC5314	2012135	2012471	K9-enriched-12593	2.69044	2.16055e-12
Ca22chr5A_C_albicans_SC5314	689705	690826	K9-enriched-10147	1.07082	2.17158e-12
Ca22chr1A_C_albicans_SC5314	1297090	1297441	K9-enriched-3699	2.55381	2.19035e-12
Ca22chr1A_C_albicans_SC5314	1259435	1259791	K9-enriched-3650	2.8739	2.20234e-12
Ca22chr3A_C_albicans_SC5314	1167820	1168196	K9-enriched-8775	2.65211	2.20899e-12
Ca22chr4A_C_albicans_SC5314	91055	91711	K9-enriched-12967	2.28967	2.23356e-12
Ca22chr4A_C_albicans_SC5314	91955	92516	K9-enriched-12968	2.196	2.23901e-12
Ca22chr5A_C_albicans_SC5314	528645	529266	K9-enriched-9969	1.47234	2.25529e-12
Ca22chr5A_C_albicans_SC5314	1032560	1034181	K9-depleted-13332	-0.66176	2.2886e-12
Ca22chr2A_C_albicans_SC5314	844500	844941	K9-enriched-818	1.74979	2.29757e-12
Ca22chr1A_C_albicans_SC5314	323595	324011	K9-enriched-2663	1.73954	2.31808e-12
Ca22chr4A_C_albicans_SC5314	1327185	1331266	K9-depleted-18324	-0.466881	2.339e-12
Ca22chr7A_C_albicans_SC5314	836410	837521	K9-depleted-8060	-1.05316	2.34937e-12
Ca22chr1A_C_albicans_SC5314	1245960	1247111	K9-depleted-4575	-0.904788	2.35167e-12
Ca22chr3A_C_albicans_SC5314	1060820	1064086	K9-depleted-11018	-0.611625	2.36546e-12
Ca22chr1A_C_albicans_SC5314	2960760	2961641	K9-enriched-5373	1.71711	2.38245e-12
Ca22chr1A_C_albicans_SC5314	2971775	2972576	K9-enriched-5390	1.32302	2.38245e-12
Ca22chr1A_C_albicans_SC5314	2242685	2243726	K9-enriched-4620	0.90786	2.42829e-12
Ca22chr3A_C_albicans_SC5314	1161535	1162041	K9-enriched-8765	2.15597	2.43424e-12
Ca22chrRA_C_albicans_SC5314	1073290	1073681	K9-enriched-11684	2.43735	2.56206e-12
Ca22chr6A_C_albicans_SC5314	86495	88366	K9-depleted-8290	-0.709534	2.56227e-12
Ca22chr3A_C_albicans_SC5314	1516180	1519416	K9-depleted-11618	-0.582335	2.58197e-12
Ca22chr1A_C_albicans_SC5314	3177845	3179101	K9-enriched-5613	0.788457	2.64665e-12
Ca22chr2A_C_albicans_SC5314	1675145	1676021	K9-enriched-1715	1.82313	2.70221e-12
Ca22chr2A_C_albicans_SC5314	955175	955706	K9-enriched-937	1.54668	2.8177e-12
Ca22chr5A_C_albicans_SC5314	146695	147036	K9-enriched-9547	2.39696	2.826e-12
Ca22chr1A_C_albicans_SC5314	709985	711986	K9-depleted-3866	-0.620846	2.82827e-12
Ca22chr6A_C_albicans_SC5314	637055	637996	K9-enriched-7213	1.60653	2.90951e-12
Ca22chr2A_C_albicans_SC5314	664335	664741	K9-enriched-645	2.15403	2.96817e-12
Ca22chr1A_C_albicans_SC5314	1386725	1388046	K9-enriched-3800	1.13238	3.04584e-12
Ca22chr4A_C_albicans_SC5314	489800	490726	K9-enriched-13396	1.88762	3.09778e-12
Ca22chr3A_C_albicans_SC5314	171550	172031	K9-enriched-7714	1.52002	3.10328e-12
Ca22chrRA_C_albicans_SC5314	1716940	1717376	K9-enriched-12379	1.64182	3.11268e-12
Ca22chr5A_C_albicans_SC5314	547430	547861	K9-enriched-9986	2.25103	3.1131e-12
Ca22chr3A_C_albicans_SC5314	777780	779656	K9-depleted-10646	-0.659237	3.20135e-12
Ca22chrRA_C_albicans_SC5314	820030	821906	K9-depleted-14586	-0.65832	3.20285e-12
Ca22chr6A_C_albicans_SC5314	158015	159816	K9-depleted-8380	-0.662702	3.22625e-12
Ca22chrRA_C_albicans_SC5314	483310	484961	K9-depleted-14127	-0.652319	3.24198e-12
Ca22chr7A_C_albicans_SC5314	904775	906911	K9-depleted-8149	-0.641468	3.24543e-12
Ca22chr4A_C_albicans_SC5314	1503345	1505081	K9-depleted-18547	-0.7588	3.25713e-12
Ca22chr1A_C_albicans_SC5314	3044785	3045661	K9-enriched-5468	1.89545	3.26444e-12
Ca22chr5A_C_albicans_SC5314	1040085	1040681	K9-enriched-10543	0.916182	3.2734e-12
Ca22chrRA_C_albicans_SC5314	27330	28311	K9-enriched-10711	0.804593	3.27511e-12
Ca22chr2A_C_albicans_SC5314	798620	800406	K9-depleted-995	-0.648707	3.28781e-12
Ca22chr1A_C_albicans_SC5314	576800	578816	K9-depleted-3728	-0.58509	3.31694e-12
Ca22chr1A_C_albicans_SC5314	284930	287476	K9-depleted-3300	-0.547273	3.5013e-12
Ca22chr4A_C_albicans_SC5314	844885	845331	K9-enriched-13744	1.51491	3.5287e-12
Ca22chr2A_C_albicans_SC5314	1823955	1828231	K9-depleted-2384	-0.453183	3.53941e-12
Ca22chr2A_C_albicans_SC5314	2105715	2106411	K9-enriched-2250	0.990455	3.65803e-12
Ca22chr2A_C_albicans_SC5314	1100100	1100441	K9-enriched-1103	2.2437	3.66667e-12
Ca22chr6A_C_albicans_SC5314	64295	65846	K9-depleted-8268	-0.633386	3.70087e-12
Ca22chr2A_C_albicans_SC5314	213985	215016	K9-enriched-200	0.841279	3.7217e-12
Ca22chr7A_C_albicans_SC5314	657895	658551	K9-enriched-6229	1.15413	3.72284e-12
Ca22chr1A_C_albicans_SC5314	2626170	2629036	K9-depleted-6291	-0.539921	3.74688e-12
Ca22chr5A_C_albicans_SC5314	795170	797091	K9-depleted-13018	-0.578701	3.87221e-12
Ca22chrRA_C_albicans_SC5314	1203595	1205136	K9-depleted-15084	-0.689898	3.90279e-12
Ca22chr2A_C_albicans_SC5314	2033705	2034241	K9-enriched-2123	1.58384	4.00073e-12
Ca22chrRA_C_albicans_SC5314	1219225	1219801	K9-enriched-11861	1.38283	4.0684e-12
Ca22chr1A_C_albicans_SC5314	1500305	1501661	K9-depleted-4925	-0.760294	4.16828e-12
Ca22chr7A_C_albicans_SC5314	824490	825101	K9-enriched-6403	2.51901	4.18097e-12
Ca22chrRA_C_albicans_SC5314	2068055	2068376	K9-enriched-12669	2.75919	4.18097e-12
Ca22chr1A_C_albicans_SC5314	1626020	1627761	K9-depleted-5072	-0.731725	4.18439e-12
Ca22chr3A_C_albicans_SC5314	126935	127441	K9-enriched-7671	1.66123	4.19183e-12
Ca22chr5A_C_albicans_SC5314	859945	860966	K9-depleted-13122	-1.5165	4.23877e-12
Ca22chr3A_C_albicans_SC5314	492275	492856	K9-enriched-8074	1.80492	4.27996e-12
Ca22chr3A_C_albicans_SC5314	364180	364736	K9-enriched-7948	1.1583	4.31137e-12
Ca22chr5A_C_albicans_SC5314	1045595	1046271	K9-enriched-10551	1.88511	4.327e-12
Ca22chr1A_C_albicans_SC5314	780990	783356	K9-depleted-3940	-0.54314	4.37124e-12
Ca22chr4A_C_albicans_SC5314	543475	545331	K9-depleted-17309	-0.617514	4.44127e-12
Ca22chr4A_C_albicans_SC5314	804910	805976	K9-depleted-17662	-1.49799	4.47968e-12
Ca22chr3A_C_albicans_SC5314	1416955	1419241	K9-depleted-11515	-0.597315	4.48696e-12
Ca22chr2A_C_albicans_SC5314	553725	556376	K9-depleted-707	-0.556561	4.51507e-12
Ca22chr1A_C_albicans_SC5314	1338445	1340396	K9-depleted-4737	-0.791154	4.51546e-12
Ca22chr1A_C_albicans_SC5314	2180225	2180741	K9-enriched-4562	1.7912	4.51624e-12
Ca22chr7A_C_albicans_SC5314	165105	166011	K9-enriched-5763	1.41984	4.51624e-12
Ca22chr1A_C_albicans_SC5314	475045	475481	K9-enriched-2837	2.41367	4.52738e-12
Ca22chr1A_C_albicans_SC5314	1630290	1631136	K9-enriched-4001	1.3332	4.5386e-12
Ca22chr4A_C_albicans_SC5314	270050	270521	K9-enriched-13152	2.07339	4.55792e-12
Ca22chr2A_C_albicans_SC5314	51910	54986	K9-depleted-51	-0.504461	4.60322e-12
Ca22chr2A_C_albicans_SC5314	797645	798371	K9-enriched-775	1.28873	4.66471e-12
Ca22chr7A_C_albicans_SC5314	512525	512981	K9-enriched-6109	2.4184	4.70701e-12
Ca22chrRA_C_albicans_SC5314	1021420	1022271	K9-enriched-11610	2.09615	4.75227e-12
Ca22chr1A_C_albicans_SC5314	2650710	2652881	K9-depleted-6316	-0.601963	4.77213e-12
Ca22chrRA_C_albicans_SC5314	1290125	1290466	K9-enriched-11930	2.41333	4.80715e-12
Ca22chr2A_C_albicans_SC5314	212320	212906	K9-enriched-199	1.42153	4.83873e-12
Ca22chrRA_C_albicans_SC5314	555900	556641	K9-enriched-11176	1.92333	4.88073e-12
Ca22chr3A_C_albicans_SC5314	1681480	1682581	K9-enriched-9311	0.886991	4.92176e-12
Ca22chr4A_C_albicans_SC5314	1527240	1529181	K9-depleted-18574	-0.597069	4.94149e-12
Ca22chr2A_C_albicans_SC5314	1201140	1202926	K9-depleted-1518	-0.775415	5.00338e-12
Ca22chr1A_C_albicans_SC5314	2963675	2964546	K9-enriched-5379	0.944871	5.02777e-12
Ca22chr6A_C_albicans_SC5314	186500	188606	K9-depleted-8414	-0.654761	5.07296e-12
Ca22chr5A_C_albicans_SC5314	34140	35816	K9-depleted-12005	-0.624259	5.11704e-12
Ca22chr6A_C_albicans_SC5314	757135	758996	K9-depleted-9217	-0.612197	5.127e-12
Ca22chr4A_C_albicans_SC5314	1120970	1122131	K9-enriched-14020	1.29741	5.22105e-12
Ca22chr4A_C_albicans_SC5314	335285	335776	K9-enriched-13242	2.12978	5.31866e-12
Ca22chr1A_C_albicans_SC5314	2311765	2313476	K9-depleted-5884	-0.672352	5.45415e-12
Ca22chr6A_C_albicans_SC5314	516845	517966	K9-enriched-7078	1.10451	5.47183e-12
Ca22chr3A_C_albicans_SC5314	1386240	1387001	K9-enriched-9029	1.18356	5.49655e-12
Ca22chr4A_C_albicans_SC5314	1324310	1324911	K9-enriched-14240	1.60653	5.51813e-12
Ca22chr1A_C_albicans_SC5314	330730	331136	K9-enriched-2672	2.23793	5.57038e-12
Ca22chr2A_C_albicans_SC5314	1555980	1556996	K9-enriched-1618	0.915213	5.62415e-12
Ca22chrRA_C_albicans_SC5314	2012655	2013146	K9-enriched-12594	1.75552	5.62572e-12
Ca22chr7A_C_albicans_SC5314	337225	337921	K9-enriched-5951	1.10913	5.7789e-12
Ca22chr7A_C_albicans_SC5314	668960	669881	K9-enriched-6241	1.39516	5.7789e-12
Ca22chr1A_C_albicans_SC5314	2289805	2290491	K9-enriched-4674	0.986945	5.83359e-12
Ca22chr3A_C_albicans_SC5314	1735855	1738296	K9-depleted-11905	-0.555653	5.91688e-12
Ca22chr2A_C_albicans_SC5314	75260	75986	K9-enriched-65	1.17259	5.92678e-12
Ca22chr2A_C_albicans_SC5314	310325	310836	K9-enriched-292	2.04499	6.00649e-12
Ca22chr3A_C_albicans_SC5314	1715045	1715586	K9-enriched-9339	1.45517	6.26456e-12
Ca22chrRA_C_albicans_SC5314	2075960	2076866	K9-enriched-12683	1.0148	6.29509e-12
Ca22chr3A_C_albicans_SC5314	1435210	1437021	K9-depleted-11534	-0.642229	6.29902e-12
Ca22chr1A_C_albicans_SC5314	423645	424221	K9-enriched-2772	1.14861	6.36791e-12
Ca22chrRA_C_albicans_SC5314	629520	631106	K9-depleted-14331	-0.936108	6.40692e-12
Ca22chr2A_C_albicans_SC5314	362715	363206	K9-enriched-355	2.34543	6.43409e-12
Ca22chr2A_C_albicans_SC5314	736105	736941	K9-enriched-715	1.04959	6.44517e-12
Ca22chr7A_C_albicans_SC5314	710755	712996	K9-depleted-7871	-0.71309	6.45167e-12
Ca22chr5A_C_albicans_SC5314	175365	176021	K9-enriched-9581	1.76942	6.48936e-12
Ca22chr1A_C_albicans_SC5314	2847795	2849566	K9-depleted-6603	-0.665455	6.50828e-12
Ca22chr1A_C_albicans_SC5314	2880380	2880991	K9-enriched-5283	1.11689	6.58178e-12
Ca22chr4A_C_albicans_SC5314	189640	191481	K9-depleted-16780	-0.879658	6.62631e-12
Ca22chr3A_C_albicans_SC5314	1732380	1733306	K9-enriched-9355	0.983655	6.68728e-12
Ca22chr2A_C_albicans_SC5314	1900945	1902786	K9-depleted-2468	-0.622109	6.75263e-12
Ca22chrRA_C_albicans_SC5314	1995815	1996916	K9-depleted-16057	-1.38606	6.84214e-12
Ca22chr2A_C_albicans_SC5314	1880170	1880491	K9-enriched-1965	2.25625	6.84783e-12
Ca22chr3A_C_albicans_SC5314	1620015	1620626	K9-enriched-9244	1.88226	6.93208e-12
Ca22chrRA_C_albicans_SC5314	1391620	1392056	K9-enriched-12028	2.54911	6.99605e-12
Ca22chr6A_C_albicans_SC5314	452055	452526	K9-enriched-7000	1.87101	7.14904e-12
Ca22chrRA_C_albicans_SC5314	1783175	1785491	K9-depleted-15847	-0.52663	7.23427e-12
Ca22chrRA_C_albicans_SC5314	1035905	1036606	K9-enriched-11630	1.86399	7.27178e-12
Ca22chr2A_C_albicans_SC5314	1269850	1271646	K9-depleted-1598	-0.6063	7.32e-12
Ca22chr6A_C_albicans_SC5314	599475	600956	K9-depleted-8996	-0.740019	7.43232e-12
Ca22chr3A_C_albicans_SC5314	611380	611946	K9-enriched-8241	1.29278	7.44773e-12
Ca22chrRA_C_albicans_SC5314	2232330	2235646	K9-depleted-16409	-0.493928	7.46278e-12
Ca22chrRA_C_albicans_SC5314	1110690	1112596	K9-depleted-14974	-0.617221	7.46517e-12
Ca22chr1A_C_albicans_SC5314	2111345	2113276	K9-depleted-5653	-0.633392	7.52084e-12
Ca22chrRA_C_albicans_SC5314	2124455	2125136	K9-enriched-12728	1.15455	7.55048e-12
Ca22chr5A_C_albicans_SC5314	776040	776586	K9-enriched-10244	1.32685	7.55292e-12
Ca22chr1A_C_albicans_SC5314	1946970	1947826	K9-enriched-4329	1.01808	7.64578e-12
Ca22chr7A_C_albicans_SC5314	35255	38061	K9-depleted-7060	-0.518371	7.65514e-12
Ca22chr1A_C_albicans_SC5314	1545685	1547846	K9-depleted-4969	-0.584975	7.65798e-12
Ca22chr4A_C_albicans_SC5314	169390	169751	K9-enriched-13043	2.56166	7.73751e-12
Ca22chr5A_C_albicans_SC5314	908625	909506	K9-enriched-10402	1.0361	7.77166e-12
Ca22chr3A_C_albicans_SC5314	1178300	1179606	K9-depleted-11163	-0.755048	7.83285e-12
Ca22chr2A_C_albicans_SC5314	974410	974751	K9-enriched-970	2.47978	7.86894e-12
Ca22chr1A_C_albicans_SC5314	2073540	2074291	K9-enriched-4470	1.3841	8.14891e-12
Ca22chr2A_C_albicans_SC5314	1377385	1377926	K9-enriched-1423	1.23972	8.15634e-12
Ca22chr3A_C_albicans_SC5314	1162340	1162981	K9-enriched-8767	2.0568	8.35209e-12
Ca22chr5A_C_albicans_SC5314	262945	264431	K9-depleted-12290	-0.669402	8.45425e-12
Ca22chr2A_C_albicans_SC5314	221780	222571	K9-enriched-209	1.81559	8.4715e-12
Ca22chr5A_C_albicans_SC5314	115790	117001	K9-depleted-12093	-1.0681	8.54161e-12
Ca22chrRA_C_albicans_SC5314	573335	573986	K9-enriched-11197	1.18111	8.63319e-12
Ca22chr1A_C_albicans_SC5314	1081490	1082026	K9-enriched-3472	1.50558	8.97895e-12
Ca22chr1A_C_albicans_SC5314	208775	210276	K9-depleted-3221	-0.688092	9.02172e-12
Ca22chr2A_C_albicans_SC5314	347755	348121	K9-enriched-333	2.31124	9.07874e-12
Ca22chrRA_C_albicans_SC5314	341025	341601	K9-enriched-11004	1.064	9.09693e-12
Ca22chr1A_C_albicans_SC5314	1954555	1954881	K9-enriched-4341	2.37787	9.10127e-12
Ca22chr6A_C_albicans_SC5314	36700	37601	K9-enriched-6560	1.06283	9.14514e-12
Ca22chr4A_C_albicans_SC5314	1510225	1511901	K9-depleted-18553	-0.631898	9.16397e-12
Ca22chr2A_C_albicans_SC5314	1279070	1279401	K9-enriched-1295	1.56735	9.23677e-12
Ca22chr5A_C_albicans_SC5314	99890	102241	K9-depleted-12079	-0.765234	9.32858e-12
Ca22chr7A_C_albicans_SC5314	127215	127836	K9-enriched-5710	1.98153	9.32858e-12
Ca22chr4A_C_albicans_SC5314	33125	34491	K9-depleted-16556	-0.664624	9.32959e-12
Ca22chr2A_C_albicans_SC5314	931035	931551	K9-enriched-910	2.52559	9.38093e-12
Ca22chr1A_C_albicans_SC5314	421070	422486	K9-depleted-3483	-0.728224	9.44349e-12
Ca22chrRA_C_albicans_SC5314	834400	835461	K9-enriched-11450	0.966564	9.47316e-12
Ca22chr4A_C_albicans_SC5314	1416090	1416646	K9-enriched-14316	1.85262	9.57336e-12
Ca22chr5A_C_albicans_SC5314	1087460	1088311	K9-enriched-10600	1.12915	9.74316e-12
Ca22chr3A_C_albicans_SC5314	532265	532876	K9-enriched-8142	1.8114	9.80218e-12
Ca22chr3A_C_albicans_SC5314	1040285	1040961	K9-enriched-8652	0.972507	9.86587e-12
Ca22chrRA_C_albicans_SC5314	1230305	1231846	K9-depleted-15112	-0.703789	1.0028e-11
Ca22chr6A_C_albicans_SC5314	343150	344786	K9-depleted-8630	-0.642657	1.01232e-11
Ca22chr1A_C_albicans_SC5314	2277085	2277491	K9-enriched-4657	2.48559	1.01923e-11
Ca22chr3A_C_albicans_SC5314	945340	946081	K9-enriched-8569	0.896508	1.02214e-11
Ca22chrRA_C_albicans_SC5314	991830	993371	K9-depleted-14783	-0.6969	1.03267e-11
Ca22chr1A_C_albicans_SC5314	1728995	1729331	K9-enriched-4121	2.23148	1.03341e-11
Ca22chr7A_C_albicans_SC5314	611830	613331	K9-depleted-7786	-0.651312	1.07004e-11
Ca22chr3A_C_albicans_SC5314	616400	617326	K9-enriched-8247	1.03563	1.07229e-11
Ca22chrRA_C_albicans_SC5314	238805	239551	K9-enriched-10895	1.80679	1.09173e-11
Ca22chr5A_C_albicans_SC5314	800910	803031	K9-depleted-13023	-0.597707	1.09293e-11
Ca22chr4A_C_albicans_SC5314	637435	638446	K9-enriched-13550	0.892762	1.09874e-11
Ca22chr3A_C_albicans_SC5314	643850	646506	K9-depleted-10440	-0.527037	1.10071e-11
Ca22chr2A_C_albicans_SC5314	821730	822431	K9-enriched-799	1.62173	1.11034e-11
Ca22chr1A_C_albicans_SC5314	1645875	1646216	K9-enriched-4021	2.41694	1.11633e-11
Ca22chr3A_C_albicans_SC5314	922520	922981	K9-enriched-8549	1.08805	1.1194e-11
Ca22chr4A_C_albicans_SC5314	718600	719621	K9-enriched-13623	1.29988	1.13474e-11
Ca22chr1A_C_albicans_SC5314	3045680	3047466	K9-depleted-6870	-0.621805	1.14211e-11
Ca22chr6A_C_albicans_SC5314	549255	549621	K9-enriched-7108	2.61414	1.15286e-11
Ca22chr6A_C_albicans_SC5314	709200	709661	K9-enriched-7294	2.19502	1.15369e-11
Ca22chrRA_C_albicans_SC5314	2226720	2227416	K9-enriched-12828	1.04188	1.1549e-11
Ca22chr1A_C_albicans_SC5314	2467625	2469181	K9-depleted-6094	-0.645165	1.17934e-11
Ca22chr2A_C_albicans_SC5314	2189150	2190051	K9-enriched-2327	0.787605	1.18131e-11
Ca22chr4A_C_albicans_SC5314	1096315	1096996	K9-enriched-13994	1.05628	1.20424e-11
Ca22chrRA_C_albicans_SC5314	85150	86146	K9-enriched-10753	1.35208	1.22768e-11
Ca22chr1A_C_albicans_SC5314	1846565	1849066	K9-depleted-5337	-0.521864	1.23369e-11
Ca22chr2A_C_albicans_SC5314	426880	427236	K9-enriched-423	2.51058	1.24395e-11
Ca22chr1A_C_albicans_SC5314	1548165	1550731	K9-depleted-4970	-0.600429	1.28053e-11
Ca22chr4A_C_albicans_SC5314	773105	776481	K9-depleted-17605	-0.529269	1.28326e-11
Ca22chr7A_C_albicans_SC5314	658775	659346	K9-enriched-6230	1.16243	1.29082e-11
Ca22chr1A_C_albicans_SC5314	372850	374806	K9-depleted-3423	-0.605332	1.29466e-11
Ca22chrRA_C_albicans_SC5314	1896260	1898891	K9-depleted-15944	-0.605187	1.29823e-11
Ca22chr2A_C_albicans_SC5314	1458680	1459191	K9-enriched-1531	1.69993	1.29894e-11
Ca22chr1A_C_albicans_SC5314	2235685	2236071	K9-enriched-4612	1.719	1.30021e-11
Ca22chr1A_C_albicans_SC5314	649120	649871	K9-enriched-3030	0.819833	1.3078e-11
Ca22chr1A_C_albicans_SC5314	1667100	1669241	K9-depleted-5137	-0.785946	1.33832e-11
Ca22chr2A_C_albicans_SC5314	605885	607891	K9-depleted-797	-0.562697	1.34017e-11
Ca22chr1A_C_albicans_SC5314	1509750	1511486	K9-depleted-4934	-0.657749	1.34376e-11
Ca22chr1A_C_albicans_SC5314	2940060	2941021	K9-enriched-5348	1.65588	1.3571e-11
Ca22chr1A_C_albicans_SC5314	2295085	2295651	K9-enriched-4681	1.15498	1.36614e-11
Ca22chr4A_C_albicans_SC5314	888160	888906	K9-enriched-13791	1.05713	1.36631e-11
Ca22chr1A_C_albicans_SC5314	230015	230381	K9-enriched-2587	2.56435	1.36718e-11
Ca22chrRA_C_albicans_SC5314	1752875	1755056	K9-depleted-15818	-0.542067	1.37396e-11
Ca22chr6A_C_albicans_SC5314	453020	453536	K9-enriched-7002	2.14745	1.38356e-11
Ca22chrRA_C_albicans_SC5314	1575015	1576046	K9-enriched-12234	0.964728	1.38917e-11
Ca22chr4A_C_albicans_SC5314	1392840	1395266	K9-depleted-18370	-0.568824	1.39588e-11
Ca22chr2A_C_albicans_SC5314	1733080	1734041	K9-enriched-1790	1.53702	1.39889e-11
Ca22chr2A_C_albicans_SC5314	313675	315591	K9-depleted-335	-0.868499	1.42504e-11
Ca22chr7A_C_albicans_SC5314	174370	175071	K9-enriched-5775	2.08794	1.44844e-11
Ca22chr2A_C_albicans_SC5314	154780	156176	K9-enriched-126	0.765114	1.46281e-11
Ca22chr4A_C_albicans_SC5314	788810	790471	K9-depleted-17626	-0.655263	1.47376e-11
Ca22chr1A_C_albicans_SC5314	498010	498496	K9-enriched-2874	1.31217	1.48171e-11
Ca22chr3A_C_albicans_SC5314	925425	926641	K9-depleted-10841	-0.717823	1.49562e-11
Ca22chr2A_C_albicans_SC5314	217865	218706	K9-enriched-205	0.942811	1.49978e-11
Ca22chr1A_C_albicans_SC5314	2361845	2362351	K9-enriched-4762	1.3302	1.50763e-11
Ca22chr1A_C_albicans_SC5314	1718845	1720266	K9-depleted-5197	-0.665467	1.51106e-11
Ca22chr6A_C_albicans_SC5314	988390	990861	K9-depleted-9507	-0.517	1.51838e-11
Ca22chr1A_C_albicans_SC5314	2002695	2003576	K9-enriched-4412	1.12942	1.52458e-11
Ca22chr7A_C_albicans_SC5314	918130	918486	K9-enriched-6505	2.56936	1.52458e-11
Ca22chrRA_C_albicans_SC5314	433845	435421	K9-depleted-14070	-0.746494	1.52458e-11
Ca22chrRA_C_albicans_SC5314	309700	310446	K9-enriched-10973	1.22643	1.5311e-11
Ca22chr3A_C_albicans_SC5314	168630	170911	K9-depleted-9743	-0.559056	1.53258e-11
Ca22chr4A_C_albicans_SC5314	703595	706076	K9-depleted-17499	-0.551353	1.54607e-11
Ca22chr3A_C_albicans_SC5314	1613585	1614321	K9-enriched-9234	1.25283	1.55425e-11
Ca22chrRA_C_albicans_SC5314	424915	426996	K9-depleted-14054	-0.60395	1.557e-11
Ca22chr2A_C_albicans_SC5314	801290	803806	K9-depleted-997	-0.554634	1.57388e-11
Ca22chr7A_C_albicans_SC5314	108585	110206	K9-depleted-7135	-0.863113	1.59593e-11
Ca22chr1A_C_albicans_SC5314	2503680	2504551	K9-enriched-4871	1.36265	1.59976e-11
Ca22chr2A_C_albicans_SC5314	904435	904836	K9-enriched-882	2.50391	1.59984e-11
Ca22chrRA_C_albicans_SC5314	1773770	1775736	K9-depleted-15842	-0.609671	1.63116e-11
Ca22chrRA_C_albicans_SC5314	421240	423321	K9-depleted-14051	-0.643317	1.6369e-11
Ca22chr1A_C_albicans_SC5314	1209020	1210221	K9-depleted-4521	-0.707084	1.63907e-11
Ca22chrRA_C_albicans_SC5314	910890	912766	K9-depleted-14703	-0.615933	1.6628e-11
Ca22chr3A_C_albicans_SC5314	1653955	1654731	K9-enriched-9287	1.38958	1.6857e-11
Ca22chr5A_C_albicans_SC5314	415545	416281	K9-enriched-9875	1.38429	1.6857e-11
Ca22chrRA_C_albicans_SC5314	610990	611696	K9-enriched-11244	0.975414	1.69485e-11
Ca22chr3A_C_albicans_SC5314	912530	915226	K9-depleted-10827	-0.537018	1.70952e-11
Ca22chr1A_C_albicans_SC5314	2205470	2206401	K9-enriched-4581	1.30747	1.72064e-11
Ca22chrRA_C_albicans_SC5314	30510	32111	K9-depleted-13559	-0.641001	1.7525e-11
Ca22chr2A_C_albicans_SC5314	622905	623841	K9-enriched-612	0.950887	1.76141e-11
Ca22chr4A_C_albicans_SC5314	1339805	1340856	K9-enriched-14252	0.913028	1.7637e-11
Ca22chr5A_C_albicans_SC5314	1041945	1043981	K9-depleted-13344	-0.56963	1.81669e-11
Ca22chr5A_C_albicans_SC5314	193295	194141	K9-enriched-9599	1.01521	1.84951e-11
Ca22chr1A_C_albicans_SC5314	1876695	1877741	K9-enriched-4258	0.942387	1.85508e-11
Ca22chr4A_C_albicans_SC5314	137740	138406	K9-enriched-13011	2.03651	1.88157e-11
Ca22chrRA_C_albicans_SC5314	1821890	1825146	K9-depleted-15885	-0.540088	1.89362e-11
Ca22chrRA_C_albicans_SC5314	1068200	1070376	K9-depleted-14919	-0.733596	1.91043e-11
Ca22chr2A_C_albicans_SC5314	1741900	1742276	K9-enriched-1805	2.70584	1.9247e-11
Ca22chr4A_C_albicans_SC5314	946775	947236	K9-enriched-13854	1.36947	1.96307e-11
Ca22chr5A_C_albicans_SC5314	915255	915871	K9-enriched-10410	1.69838	2.01139e-11
Ca22chr2A_C_albicans_SC5314	37975	38951	K9-enriched-34	0.863152	2.02736e-11
Ca22chr2A_C_albicans_SC5314	920345	922021	K9-depleted-1151	-0.814118	2.04793e-11
Ca22chr3A_C_albicans_SC5314	1361575	1363611	K9-depleted-11444	-0.71044	2.06705e-11
Ca22chr4A_C_albicans_SC5314	699950	700381	K9-enriched-13603	2.34045	2.12218e-11
Ca22chr2A_C_albicans_SC5314	280535	281821	K9-depleted-299	-0.728544	2.16553e-11
Ca22chr5A_C_albicans_SC5314	971365	973891	K9-depleted-13278	-0.53968	2.17517e-11
Ca22chr1A_C_albicans_SC5314	2142455	2144361	K9-depleted-5681	-0.59553	2.19911e-11
Ca22chr1A_C_albicans_SC5314	1653465	1653816	K9-enriched-4033	2.62092	2.22341e-11
Ca22chr7A_C_albicans_SC5314	263890	264731	K9-enriched-5853	1.76884	2.26799e-11
Ca22chr3A_C_albicans_SC5314	1562380	1563076	K9-depleted-11672	-1.60132	2.27046e-11
Ca22chr3A_C_albicans_SC5314	625445	626241	K9-enriched-8262	0.941793	2.28535e-11
Ca22chr1A_C_albicans_SC5314	2319880	2321426	K9-depleted-5893	-0.628625	2.33833e-11
Ca22chr3A_C_albicans_SC5314	1306335	1308141	K9-depleted-11373	-0.608191	2.34939e-11
Ca22chr1A_C_albicans_SC5314	2917920	2918276	K9-enriched-5327	2.61139	2.38977e-11
Ca22chr2A_C_albicans_SC5314	1798060	1799516	K9-depleted-2350	-0.671172	2.39111e-11
Ca22chr1A_C_albicans_SC5314	857465	857946	K9-enriched-3240	2.57418	2.39511e-11
Ca22chr2A_C_albicans_SC5314	126925	128156	K9-depleted-125	-0.752379	2.39511e-11
Ca22chr1A_C_albicans_SC5314	833480	833936	K9-enriched-3212	1.99229	2.41091e-11
Ca22chr2A_C_albicans_SC5314	1915860	1916386	K9-enriched-1992	2.10657	2.46262e-11
Ca22chr7A_C_albicans_SC5314	426660	429086	K9-depleted-7556	-0.681632	2.47011e-11
Ca22chrRA_C_albicans_SC5314	1800715	1803411	K9-depleted-15866	-0.505388	2.51167e-11
Ca22chr2A_C_albicans_SC5314	2162900	2164501	K9-depleted-2873	-0.635531	2.51697e-11
Ca22chr5A_C_albicans_SC5314	530005	531746	K9-depleted-12648	-0.658199	2.52161e-11
Ca22chr2A_C_albicans_SC5314	1391795	1392546	K9-enriched-1445	2.1667	2.53364e-11
Ca22chr2A_C_albicans_SC5314	706880	709071	K9-depleted-887	-0.564324	2.53493e-11
Ca22chr6A_C_albicans_SC5314	857700	859251	K9-depleted-9318	-0.645233	2.5525e-11
Ca22chr5A_C_albicans_SC5314	570985	571411	K9-enriched-10004	2.02902	2.56415e-11
Ca22chr2A_C_albicans_SC5314	1398270	1400701	K9-depleted-1794	-0.598902	2.56855e-11
Ca22chr4A_C_albicans_SC5314	1112835	1113196	K9-enriched-14010	1.45463	2.56975e-11
Ca22chr3A_C_albicans_SC5314	129875	130276	K9-enriched-7675	2.12758	2.60348e-11
Ca22chr3A_C_albicans_SC5314	472865	473626	K9-enriched-8053	0.99848	2.6333e-11
Ca22chr5A_C_albicans_SC5314	734305	734936	K9-enriched-10181	1.846	2.65918e-11
Ca22chr1A_C_albicans_SC5314	1045685	1046601	K9-enriched-3435	0.802944	2.66453e-11
Ca22chr3A_C_albicans_SC5314	281375	282056	K9-enriched-7849	1.58648	2.68892e-11
Ca22chr7A_C_albicans_SC5314	367475	367796	K9-enriched-5984	2.63108	2.68892e-11
Ca22chr5A_C_albicans_SC5314	1048355	1048981	K9-enriched-10552	1.56819	2.70969e-11
Ca22chr7A_C_albicans_SC5314	523875	528046	K9-depleted-7685	-0.5769	2.71242e-11
Ca22chr7A_C_albicans_SC5314	698545	700316	K9-depleted-7859	-0.623195	2.71632e-11
Ca22chrRA_C_albicans_SC5314	133940	134781	K9-enriched-10798	1.08806	2.75959e-11
Ca22chrRA_C_albicans_SC5314	121315	121991	K9-enriched-10783	0.906444	2.77017e-11
Ca22chrRA_C_albicans_SC5314	854155	855556	K9-depleted-14629	-0.690029	2.77167e-11
Ca22chr3A_C_albicans_SC5314	238260	238811	K9-enriched-7793	2.43591	2.77738e-11
Ca22chrRA_C_albicans_SC5314	1507710	1509836	K9-depleted-15501	-0.545755	2.80498e-11
Ca22chr4A_C_albicans_SC5314	1054280	1055046	K9-enriched-13957	1.09034	2.81461e-11
Ca22chr2A_C_albicans_SC5314	1749915	1750246	K9-enriched-1817	2.61727	2.81754e-11
Ca22chr4A_C_albicans_SC5314	726285	727876	K9-depleted-17530	-0.682246	2.82403e-11
Ca22chr7A_C_albicans_SC5314	99385	100906	K9-depleted-7120	-0.646371	2.84356e-11
Ca22chr4A_C_albicans_SC5314	1283625	1286431	K9-depleted-18264	-0.557012	2.84496e-11
Ca22chr1A_C_albicans_SC5314	1577840	1578186	K9-enriched-3959	2.63357	2.86928e-11
Ca22chr1A_C_albicans_SC5314	366275	367276	K9-enriched-2718	0.97076	2.87057e-11
Ca22chr2A_C_albicans_SC5314	2106435	2106801	K9-enriched-2252	1.63252	2.88945e-11
Ca22chr5A_C_albicans_SC5314	637350	638036	K9-enriched-10082	0.961946	2.94311e-11
Ca22chr1A_C_albicans_SC5314	1469505	1470346	K9-enriched-3869	0.820648	2.94436e-11
Ca22chrRA_C_albicans_SC5314	1392450	1392866	K9-enriched-12029	1.2696	2.94527e-11
Ca22chr6A_C_albicans_SC5314	626110	627926	K9-depleted-9034	-0.615969	2.9511e-11
Ca22chr7A_C_albicans_SC5314	406960	408946	K9-depleted-7540	-0.568051	3.01658e-11
Ca22chr2A_C_albicans_SC5314	1383025	1383511	K9-enriched-1432	1.50872	3.03802e-11
Ca22chr5A_C_albicans_SC5314	556580	556946	K9-enriched-9991	2.64802	3.06406e-11
Ca22chr1A_C_albicans_SC5314	1484135	1484656	K9-enriched-3881	1.42908	3.06665e-11
Ca22chr5A_C_albicans_SC5314	849745	850366	K9-enriched-10327	1.81488	3.14559e-11
Ca22chr4A_C_albicans_SC5314	423160	423506	K9-enriched-13324	1.64843	3.15644e-11
Ca22chr1A_C_albicans_SC5314	2185475	2185801	K9-enriched-4567	2.54947	3.16876e-11
Ca22chr2A_C_albicans_SC5314	1604395	1606111	K9-depleted-2052	-0.60546	3.19269e-11
Ca22chr4A_C_albicans_SC5314	1162900	1163936	K9-depleted-18130	-1.4318	3.19269e-11
Ca22chr4A_C_albicans_SC5314	308955	309521	K9-enriched-13203	1.73398	3.20012e-11
Ca22chr2A_C_albicans_SC5314	218760	219196	K9-enriched-206	2.11595	3.20812e-11
Ca22chr1A_C_albicans_SC5314	638965	641311	K9-depleted-3788	-0.549825	3.23252e-11
Ca22chr4A_C_albicans_SC5314	1183425	1184016	K9-enriched-14093	1.65427	3.23252e-11
Ca22chr2A_C_albicans_SC5314	617305	619261	K9-depleted-808	-0.583193	3.23379e-11
Ca22chr3A_C_albicans_SC5314	1313845	1314361	K9-enriched-8968	1.98651	3.25154e-11
Ca22chr2A_C_albicans_SC5314	788365	790256	K9-depleted-983	-0.95257	3.33376e-11
Ca22chr2A_C_albicans_SC5314	1346730	1347186	K9-enriched-1379	1.82269	3.34672e-11
Ca22chrRA_C_albicans_SC5314	1224440	1225711	K9-depleted-15106	-0.69314	3.36252e-11
Ca22chrRA_C_albicans_SC5314	535690	537986	K9-depleted-14184	-0.550808	3.40533e-11
Ca22chr2A_C_albicans_SC5314	1272445	1274366	K9-depleted-1600	-0.560918	3.45157e-11
Ca22chr1A_C_albicans_SC5314	1820435	1822291	K9-depleted-5312	-0.569012	3.47023e-11
Ca22chr3A_C_albicans_SC5314	1479525	1480401	K9-enriched-9096	0.949212	3.49565e-11
Ca22chr1A_C_albicans_SC5314	896320	897056	K9-enriched-3292	0.995921	3.6162e-11
Ca22chr7A_C_albicans_SC5314	880670	882906	K9-depleted-8126	-0.552913	3.62883e-11
Ca22chr2A_C_albicans_SC5314	1714760	1715401	K9-enriched-1769	2.37264	3.76487e-11
Ca22chr1A_C_albicans_SC5314	519415	519831	K9-enriched-2896	1.53614	3.76801e-11
Ca22chr1A_C_albicans_SC5314	2095895	2096801	K9-enriched-4488	0.913428	3.82613e-11
Ca22chr3A_C_albicans_SC5314	26720	29961	K9-depleted-9576	-0.537324	3.82613e-11
Ca22chr6A_C_albicans_SC5314	899910	904926	K9-depleted-9386	-0.506066	3.82613e-11
Ca22chr7A_C_albicans_SC5314	211295	212261	K9-enriched-5815	0.825922	3.82613e-11
Ca22chr4A_C_albicans_SC5314	384735	385741	K9-enriched-13288	0.909669	3.83994e-11
Ca22chr3A_C_albicans_SC5314	947115	949151	K9-depleted-10864	-0.632124	3.91124e-11
Ca22chr7A_C_albicans_SC5314	681850	684491	K9-depleted-7846	-0.580828	3.94675e-11
Ca22chr3A_C_albicans_SC5314	730110	732226	K9-depleted-10563	-0.636068	4.00226e-11
Ca22chr6A_C_albicans_SC5314	7690	10071	K9-depleted-8214	-0.561267	4.11167e-11
Ca22chr2A_C_albicans_SC5314	1926435	1928921	K9-depleted-2491	-0.659308	4.13537e-11
Ca22chr3A_C_albicans_SC5314	374100	374666	K9-enriched-7964	1.77185	4.1628e-11
Ca22chr3A_C_albicans_SC5314	1437145	1438511	K9-depleted-11535	-0.709232	4.20827e-11
Ca22chr5A_C_albicans_SC5314	832825	833776	K9-enriched-10305	1.53935	4.22952e-11
Ca22chrRA_C_albicans_SC5314	251730	253381	K9-depleted-13839	-0.643961	4.34073e-11
Ca22chr5A_C_albicans_SC5314	211995	213021	K9-enriched-9620	0.919967	4.34822e-11
Ca22chr1A_C_albicans_SC5314	526430	526751	K9-enriched-2908	2.5037	4.3559e-11
Ca22chrRA_C_albicans_SC5314	1316780	1319506	K9-depleted-15215	-0.547198	4.44541e-11
Ca22chr7A_C_albicans_SC5314	575135	576006	K9-depleted-7749	-1.15625	4.48014e-11
Ca22chr5A_C_albicans_SC5314	1002755	1003656	K9-enriched-10518	1.27683	4.52072e-11
Ca22chr1A_C_albicans_SC5314	2221825	2222596	K9-enriched-4598	1.56426	4.52677e-11
Ca22chrRA_C_albicans_SC5314	1832785	1835011	K9-depleted-15902	-0.531431	4.53461e-11
Ca22chr2A_C_albicans_SC5314	1246455	1248096	K9-depleted-1573	-0.594988	4.54507e-11
Ca22chr7A_C_albicans_SC5314	140415	142526	K9-depleted-7181	-0.595455	4.55848e-11
Ca22chr3A_C_albicans_SC5314	919955	921926	K9-depleted-10829	-0.598286	4.58338e-11
Ca22chr4A_C_albicans_SC5314	1138800	1139296	K9-enriched-14032	1.91737	4.67419e-11
Ca22chr2A_C_albicans_SC5314	934165	936111	K9-depleted-1172	-0.662399	4.76274e-11
Ca22chr1A_C_albicans_SC5314	3072690	3073026	K9-enriched-5502	1.74899	4.83298e-11
Ca22chr3A_C_albicans_SC5314	97530	98266	K9-enriched-7646	1.02717	4.86574e-11
Ca22chrRA_C_albicans_SC5314	1456950	1457326	K9-enriched-12119	2.11904	4.86574e-11
Ca22chr1A_C_albicans_SC5314	3059260	3060551	K9-depleted-6886	-0.818864	4.86813e-11
Ca22chr2A_C_albicans_SC5314	272195	274596	K9-depleted-295	-0.541836	4.87966e-11
Ca22chr2A_C_albicans_SC5314	890540	891026	K9-enriched-866	1.13309	4.90317e-11
Ca22chr7A_C_albicans_SC5314	363315	364781	K9-depleted-7493	-0.955589	5.00912e-11
Ca22chrRA_C_albicans_SC5314	1372415	1372746	K9-enriched-12006	2.27235	5.06473e-11
Ca22chr1A_C_albicans_SC5314	2313705	2314516	K9-enriched-4699	0.933955	5.07538e-11
Ca22chr7A_C_albicans_SC5314	693240	694326	K9-enriched-6259	0.812692	5.08636e-11
Ca22chr2A_C_albicans_SC5314	44820	49261	K9-depleted-47	-0.447018	5.16651e-11
Ca22chr6A_C_albicans_SC5314	767640	768226	K9-enriched-7354	0.948628	5.29544e-11
Ca22chr3A_C_albicans_SC5314	1287550	1287891	K9-enriched-8937	2.79522	5.32315e-11
Ca22chr2A_C_albicans_SC5314	257920	260141	K9-depleted-285	-0.587273	5.37823e-11
Ca22chr6A_C_albicans_SC5314	331245	331841	K9-enriched-6880	1.35798	5.39422e-11
Ca22chr5A_C_albicans_SC5314	884205	884816	K9-enriched-10384	1.7643	5.42182e-11
Ca22chr2A_C_albicans_SC5314	869550	870061	K9-enriched-853	1.6928	5.48979e-11
Ca22chr6A_C_albicans_SC5314	284315	284691	K9-enriched-6826	1.47621	5.49005e-11
Ca22chr2A_C_albicans_SC5314	2131185	2131546	K9-enriched-2278	2.04076	5.49911e-11
Ca22chr3A_C_albicans_SC5314	1370660	1372421	K9-depleted-11454	-0.652751	5.53217e-11
Ca22chr2A_C_albicans_SC5314	2141520	2142306	K9-depleted-2844	-1.0877	5.63203e-11
Ca22chr3A_C_albicans_SC5314	1476775	1479211	K9-depleted-11576	-0.622168	5.63687e-11
Ca22chr7A_C_albicans_SC5314	268660	269251	K9-enriched-5860	2.06604	5.64501e-11
Ca22chrRA_C_albicans_SC5314	1061235	1061996	K9-enriched-11669	1.83779	5.65816e-11
Ca22chr5A_C_albicans_SC5314	477840	479511	K9-depleted-12585	-0.611289	5.73625e-11
Ca22chr7A_C_albicans_SC5314	379600	379986	K9-enriched-5999	1.83587	5.73625e-11
Ca22chr2A_C_albicans_SC5314	1783425	1784156	K9-enriched-1870	0.947108	5.74129e-11
Ca22chr4A_C_albicans_SC5314	100950	101431	K9-enriched-12976	1.24952	5.79229e-11
Ca22chrRA_C_albicans_SC5314	1642335	1642986	K9-enriched-12289	1.28602	5.80428e-11
Ca22chr1A_C_albicans_SC5314	2677385	2678106	K9-enriched-5066	1.15592	5.83034e-11
Ca22chr2A_C_albicans_SC5314	1659490	1660021	K9-enriched-1699	1.4617	5.87213e-11
Ca22chrRA_C_albicans_SC5314	1142880	1143281	K9-enriched-11767	2.11534	5.88966e-11
Ca22chr2A_C_albicans_SC5314	990840	991861	K9-enriched-993	2.00103	5.90952e-11
Ca22chr7A_C_albicans_SC5314	678530	681751	K9-depleted-7845	-0.526406	6.04465e-11
Ca22chr2A_C_albicans_SC5314	1282015	1283001	K9-enriched-1300	0.973349	6.10469e-11
Ca22chrRA_C_albicans_SC5314	64115	67486	K9-depleted-13595	-0.487308	6.20896e-11
Ca22chr3A_C_albicans_SC5314	1131265	1131801	K9-enriched-8736	1.1841	6.22489e-11
Ca22chr2A_C_albicans_SC5314	1325135	1325451	K9-enriched-1350	2.99291	6.49114e-11
Ca22chr2A_C_albicans_SC5314	1020150	1021721	K9-depleted-1296	-0.621235	6.50332e-11
Ca22chr2A_C_albicans_SC5314	320870	322376	K9-depleted-346	-0.791982	6.59028e-11
Ca22chr2A_C_albicans_SC5314	731695	732276	K9-enriched-706	1.40048	6.66593e-11
Ca22chr1A_C_albicans_SC5314	2708825	2709646	K9-enriched-5104	1.90363	6.86047e-11
Ca22chr3A_C_albicans_SC5314	905490	907481	K9-depleted-10819	-0.546453	7.02334e-11
Ca22chr3A_C_albicans_SC5314	255415	256136	K9-enriched-7821	1.8247	7.09059e-11
Ca22chr4A_C_albicans_SC5314	352595	353781	K9-enriched-13266	1.25518	7.1177e-11
Ca22chr3A_C_albicans_SC5314	581335	581961	K9-enriched-8209	1.80208	7.22871e-11
Ca22chrRA_C_albicans_SC5314	201325	202111	K9-enriched-10851	1.07835	7.22871e-11
Ca22chr2A_C_albicans_SC5314	181095	183181	K9-depleted-184	-0.55648	7.29327e-11
Ca22chr2A_C_albicans_SC5314	627405	627861	K9-enriched-614	1.56197	7.37111e-11
Ca22chr1A_C_albicans_SC5314	632990	633896	K9-enriched-3018	1.10674	7.46391e-11
Ca22chr2A_C_albicans_SC5314	301515	303786	K9-depleted-321	-0.606486	7.47652e-11
Ca22chr2A_C_albicans_SC5314	1453530	1455126	K9-depleted-1884	-0.659159	7.48056e-11
Ca22chr7A_C_albicans_SC5314	256660	257691	K9-enriched-5846	0.745534	7.55807e-11
Ca22chr1A_C_albicans_SC5314	2667680	2668246	K9-enriched-5057	2.47557	7.62668e-11
Ca22chr2A_C_albicans_SC5314	153020	154721	K9-depleted-154	-0.66122	7.62668e-11
Ca22chr1A_C_albicans_SC5314	2160365	2162981	K9-depleted-5698	-0.585784	7.6436e-11
Ca22chr4A_C_albicans_SC5314	556685	557611	K9-enriched-13470	1.90779	7.69651e-11
Ca22chr4A_C_albicans_SC5314	226560	227031	K9-enriched-13098	1.24758	7.84602e-11
Ca22chr2A_C_albicans_SC5314	1806195	1807956	K9-depleted-2362	-0.83398	7.8738e-11
Ca22chr4A_C_albicans_SC5314	1289835	1290621	K9-enriched-14198	1.3236	7.8738e-11
Ca22chr4A_C_albicans_SC5314	1115355	1116636	K9-depleted-18054	-0.654725	7.89384e-11
Ca22chr6A_C_albicans_SC5314	771020	771906	K9-enriched-7357	0.948187	7.92673e-11
Ca22chr3A_C_albicans_SC5314	1522140	1523381	K9-depleted-11621	-0.828747	7.99486e-11
Ca22chr2A_C_albicans_SC5314	319620	320236	K9-enriched-300	1.51869	8.01889e-11
Ca22chr1A_C_albicans_SC5314	1576750	1577366	K9-enriched-3957	1.78894	8.03721e-11
Ca22chr2A_C_albicans_SC5314	1396180	1396566	K9-enriched-1454	1.97262	8.09247e-11
Ca22chr2A_C_albicans_SC5314	1000515	1000906	K9-enriched-1004	2.35214	8.13162e-11
Ca22chr5A_C_albicans_SC5314	895505	895841	K9-enriched-10394	2.69129	8.17064e-11
Ca22chr5A_C_albicans_SC5314	118750	119251	K9-enriched-9516	2.04187	8.19857e-11
Ca22chr3A_C_albicans_SC5314	1317640	1318076	K9-enriched-8970	2.02044	8.56678e-11
Ca22chr4A_C_albicans_SC5314	720855	721176	K9-enriched-13624	2.09575	8.58223e-11
Ca22chr4A_C_albicans_SC5314	216120	217171	K9-depleted-16811	-1.02547	8.64565e-11
Ca22chr3A_C_albicans_SC5314	1318410	1320901	K9-depleted-11389	-0.594367	8.75935e-11
Ca22chr5A_C_albicans_SC5314	434630	437311	K9-depleted-12536	-0.506325	8.78609e-11
Ca22chrRA_C_albicans_SC5314	899005	899686	K9-enriched-11514	1.93153	8.78934e-11
Ca22chr5A_C_albicans_SC5314	480680	483641	K9-depleted-12588	-0.465064	8.79718e-11
Ca22chr1A_C_albicans_SC5314	804805	805996	K9-enriched-3176	0.822207	8.86665e-11
Ca22chrRA_C_albicans_SC5314	311620	312521	K9-enriched-10977	0.903045	8.96978e-11
Ca22chr6A_C_albicans_SC5314	948305	950241	K9-depleted-9453	-0.614267	9.04103e-11
Ca22chrRA_C_albicans_SC5314	1879370	1881041	K9-depleted-15938	-0.604812	9.06346e-11
Ca22chr5A_C_albicans_SC5314	576765	577411	K9-enriched-10013	2.03668	9.1399e-11
Ca22chrRA_C_albicans_SC5314	1816735	1818511	K9-depleted-15882	-0.575221	9.19422e-11
Ca22chr4A_C_albicans_SC5314	1548750	1550481	K9-depleted-18595	-0.589184	9.21463e-11
Ca22chr4A_C_albicans_SC5314	827955	828296	K9-enriched-13725	2.4716	9.39926e-11
Ca22chr1A_C_albicans_SC5314	2130120	2134071	K9-depleted-5668	-0.468686	9.39946e-11
Ca22chr2A_C_albicans_SC5314	1571410	1572401	K9-enriched-1626	1.26149	9.40182e-11
Ca22chr3A_C_albicans_SC5314	390115	391061	K9-enriched-7981	0.910289	9.42139e-11
Ca22chr3A_C_albicans_SC5314	1387370	1389466	K9-depleted-11468	-0.572938	9.45003e-11
Ca22chr2A_C_albicans_SC5314	749855	753321	K9-depleted-936	-0.481627	9.48182e-11
Ca22chr2A_C_albicans_SC5314	1818110	1818601	K9-enriched-1907	1.33491	9.61438e-11
Ca22chr3A_C_albicans_SC5314	717725	718516	K9-enriched-8357	1.01856	9.61438e-11
Ca22chr6A_C_albicans_SC5314	507385	508406	K9-enriched-7065	1.05877	9.62129e-11
Ca22chr2A_C_albicans_SC5314	1367275	1367606	K9-enriched-1410	2.67077	9.6946e-11
Ca22chr1A_C_albicans_SC5314	1908610	1909856	K9-enriched-4291	0.73682	9.73006e-11
Ca22chrRA_C_albicans_SC5314	1272790	1273141	K9-enriched-11907	2.44593	9.74037e-11
Ca22chr5A_C_albicans_SC5314	827060	827536	K9-enriched-10301	1.58695	9.75219e-11
Ca22chr6A_C_albicans_SC5314	30295	31371	K9-depleted-8240	-0.766073	9.76204e-11
[truncated: 10,357 more rows]

## Sheet: C. WT H4K16Ac vs H4 ChIP-seq
Chr	Start	End	Name	log2FC	adj. p-value
Ca22chr4A_C_albicans_SC5314	349985	353846	K16-enriched-18255	2.16595	9.09777e-98
Ca22chrRA_C_albicans_SC5314	1259660	1264916	K16-enriched-1682	1.83563	3.17624e-81
Ca22chr3A_C_albicans_SC5314	382930	384786	K16-enriched-10847	2.96572	4.73793e-74
Ca22chr3A_C_albicans_SC5314	1139295	1141671	K16-enriched-11873	2.21781	7.58151e-66
Ca22chrRA_C_albicans_SC5314	286170	288221	K16-enriched-372	2.97374	2.08152e-64
Ca22chr3A_C_albicans_SC5314	553505	555596	K16-enriched-11090	2.05453	1.45243e-60
Ca22chr1A_C_albicans_SC5314	1627730	1629186	K16-enriched-5341	2.65088	1.00918e-56
Ca22chr2A_C_albicans_SC5314	2113945	2116226	K16-enriched-17550	1.91693	2.17873e-56
Ca22chr1A_C_albicans_SC5314	2180005	2181961	K16-enriched-6112	2.34012	7.69158e-54
Ca22chr1A_C_albicans_SC5314	2053600	2056456	K16-enriched-5941	1.85676	1.12098e-53
Ca22chr3A_C_albicans_SC5314	213585	214786	K16-enriched-10605	3.22062	2.32548e-53
Ca22chr1A_C_albicans_SC5314	1072685	1075076	K16-enriched-4569	2.38376	6.10955e-53
Ca22chr4A_C_albicans_SC5314	1150260	1152441	K16-enriched-19397	1.9749	2.16368e-52
Ca22chr4A_C_albicans_SC5314	343965	345831	K16-enriched-18252	2.45613	3.32137e-52
Ca22chr2A_C_albicans_SC5314	1647850	1649131	K16-enriched-16846	2.74067	4.01005e-52
Ca22chr3A_C_albicans_SC5314	1550625	1551681	K16-enriched-12478	2.94788	5.52865e-52
Ca22chr1A_C_albicans_SC5314	2958720	2961956	K16-enriched-7198	1.63203	3.52707e-51
Ca22chr1A_C_albicans_SC5314	1516500	1517826	K16-enriched-5192	2.55958	3.62214e-51
Ca22chr1A_C_albicans_SC5314	882710	884236	K16-enriched-4302	2.31615	7.94958e-51
Ca22chr1A_C_albicans_SC5314	2694615	2696741	K16-enriched-6826	1.94779	1.15134e-50
Ca22chrRA_C_albicans_SC5314	638570	641346	K16-enriched-866	1.93345	2.10625e-50
Ca22chr7A_C_albicans_SC5314	839835	841616	K16-enriched-8698	2.32514	3.97018e-50
Ca22chr7A_C_albicans_SC5314	308905	311876	K16-enriched-7960	1.68118	5.09526e-50
Ca22chr5A_C_albicans_SC5314	648075	650296	K16-enriched-13743	1.92756	7.67417e-50
Ca22chr1A_C_albicans_SC5314	2721445	2723121	K16-enriched-6853	2.65972	1.04766e-48
Ca22chr7A_C_albicans_SC5314	820115	824046	K16-enriched-8665	1.54454	6.13814e-48
Ca22chr5A_C_albicans_SC5314	841715	843816	K16-enriched-14019	1.96782	1.62199e-47
Ca22chr1A_C_albicans_SC5314	1053550	1055531	K16-enriched-4547	1.87387	2.739e-47
Ca22chr7A_C_albicans_SC5314	275780	277776	K16-enriched-7907	2.6583	2.93476e-47
Ca22chrRA_C_albicans_SC5314	2209665	2210596	K16-enriched-2966	3.1337	9.37589e-47
Ca22chr5A_C_albicans_SC5314	357325	359431	K16-enriched-13293	1.81102	2.1021e-46
Ca22chr1A_C_albicans_SC5314	128985	130936	K16-enriched-3217	2.38694	7.28004e-46
Ca22chr7A_C_albicans_SC5314	343605	345686	K16-enriched-8004	1.82325	1.76023e-45
Ca22chr2A_C_albicans_SC5314	1074815	1076691	K16-enriched-16007	1.76048	2.35347e-45
Ca22chr4A_C_albicans_SC5314	528465	529371	K16-enriched-18526	3.1188	2.84382e-45
Ca22chr1A_C_albicans_SC5314	424290	426261	K16-enriched-3621	2.0442	4.66413e-45
Ca22chr1A_C_albicans_SC5314	2818125	2819681	K16-enriched-7004	1.99781	1.17237e-44
Ca22chr2A_C_albicans_SC5314	1657045	1659211	K16-enriched-16853	1.72507	3.75995e-44
Ca22chr2A_C_albicans_SC5314	2137205	2138461	K16-enriched-17586	2.46489	3.24896e-43
Ca22chr5A_C_albicans_SC5314	375055	376976	K16-enriched-13325	2.08315	3.24896e-43
Ca22chr2A_C_albicans_SC5314	1350925	1353481	K16-enriched-16414	1.58355	3.65632e-43
Ca22chr2A_C_albicans_SC5314	905745	906976	K16-enriched-15737	3.01981	4.15636e-43
Ca22chr1A_C_albicans_SC5314	135640	136541	K16-enriched-3233	3.19254	2.76138e-42
Ca22chr5A_C_albicans_SC5314	573755	576231	K16-enriched-13619	1.72133	3.55287e-42
Ca22chr2A_C_albicans_SC5314	208295	209726	K16-enriched-14803	2.1315	6.68749e-42
Ca22chr1A_C_albicans_SC5314	402240	403761	K16-enriched-3594	2.09243	7.49061e-42
Ca22chr3A_C_albicans_SC5314	482585	484486	K16-enriched-10980	2.00351	7.49061e-42
Ca22chr2A_C_albicans_SC5314	281805	284611	K16-enriched-14911	1.32172	1.06498e-41
Ca22chr3A_C_albicans_SC5314	1295865	1298321	K16-enriched-12127	2.07736	1.42277e-41
Ca22chr7A_C_albicans_SC5314	801465	802776	K16-enriched-8638	2.29901	1.68033e-41
Ca22chr4A_C_albicans_SC5314	877895	879731	K16-enriched-19001	2.27172	1.68187e-41
Ca22chr3A_C_albicans_SC5314	748275	751016	K16-enriched-11380	1.42202	2.10897e-41
Ca22chr6A_C_albicans_SC5314	885970	888096	K16-enriched-10123	1.63631	4.18817e-41
Ca22chr1A_C_albicans_SC5314	2966950	2968261	K16-enriched-7208	2.85921	2.01883e-40
Ca22chr4A_C_albicans_SC5314	1295800	1297676	K16-enriched-19608	1.69084	2.64341e-40
Ca22chr4A_C_albicans_SC5314	1176430	1177576	K16-enriched-19448	2.95454	2.86546e-40
Ca22chr1A_C_albicans_SC5314	1723600	1725906	K16-enriched-5505	2.02354	3.06063e-40
Ca22chrRA_C_albicans_SC5314	1284895	1288661	K16-enriched-1718	1.4892	6.84241e-40
Ca22chr4A_C_albicans_SC5314	179590	181581	K16-enriched-17991	1.73585	1.16928e-39
Ca22chr2A_C_albicans_SC5314	1590255	1592061	K16-enriched-16777	1.75159	2.78327e-39
Ca22chr3A_C_albicans_SC5314	1523320	1524806	K16-enriched-12440	2.2711	3.1406e-39
Ca22chr2A_C_albicans_SC5314	1345585	1346491	K16-enriched-16405	2.87196	3.48755e-39
Ca22chrRA_C_albicans_SC5314	2084740	2086591	K16-enriched-2808	1.89754	5.19186e-39
Ca22chrRA_C_albicans_SC5314	1021405	1023326	K16-enriched-1342	2.0219	6.01477e-39
Ca22chr4A_C_albicans_SC5314	354680	356226	K16-enriched-18257	1.99529	8.15421e-39
Ca22chr2A_C_albicans_SC5314	510450	513246	K16-enriched-15257	1.34894	1.73915e-38
Ca22chr2A_C_albicans_SC5314	2119600	2121021	K16-enriched-17555	1.92149	1.77306e-38
Ca22chr1A_C_albicans_SC5314	517765	519226	K16-enriched-3775	2.24704	1.7896e-38
Ca22chr2A_C_albicans_SC5314	415415	416736	K16-enriched-15109	2.22752	1.98969e-38
Ca22chr3A_C_albicans_SC5314	836670	838531	K16-enriched-11495	1.87939	2.64111e-38
Ca22chr5A_C_albicans_SC5314	76730	78626	K16-enriched-12914	1.78132	2.69469e-38
Ca22chr1A_C_albicans_SC5314	2964935	2966176	K16-enriched-7206	2.49546	4.22978e-38
Ca22chr4A_C_albicans_SC5314	260435	261576	K16-enriched-18107	2.624	5.08806e-38
Ca22chr7A_C_albicans_SC5314	743770	746751	K16-enriched-8537	1.31079	7.157e-38
Ca22chrRA_C_albicans_SC5314	2024040	2025176	K16-enriched-2686	2.76759	8.59762e-38
Ca22chr4A_C_albicans_SC5314	88570	90081	K16-enriched-17855	1.85846	1.01475e-37
Ca22chr6A_C_albicans_SC5314	682260	683691	K16-enriched-9847	2.8835	1.9858e-37
Ca22chr1A_C_albicans_SC5314	1735725	1737566	K16-enriched-5522	1.86111	2.06505e-37
Ca22chr4A_C_albicans_SC5314	1258085	1259901	K16-enriched-19559	1.74786	2.06505e-37
Ca22chr3A_C_albicans_SC5314	1151685	1154006	K16-enriched-11885	1.27567	2.58558e-37
Ca22chr4A_C_albicans_SC5314	1128450	1130271	K16-enriched-19364	2.00268	3.69701e-37
Ca22chr3A_C_albicans_SC5314	1653275	1654696	K16-enriched-12639	2.189	4.61512e-37
Ca22chr1A_C_albicans_SC5314	119250	122491	K16-enriched-3206	1.38868	5.7887e-37
Ca22chr2A_C_albicans_SC5314	1709455	1710441	K16-enriched-16919	3.52963	6.39059e-37
Ca22chr2A_C_albicans_SC5314	1762075	1763576	K16-enriched-17000	1.95117	1.20999e-36
Ca22chr1A_C_albicans_SC5314	899900	901701	K16-enriched-4320	1.91839	1.47862e-36
Ca22chr1A_C_albicans_SC5314	2924140	2925816	K16-enriched-7155	2.07648	1.73173e-36
Ca22chr2A_C_albicans_SC5314	186515	188666	K16-enriched-14765	1.50725	2.14856e-36
Ca22chr4A_C_albicans_SC5314	828475	830396	K16-enriched-18923	2.18552	2.19841e-36
Ca22chr3A_C_albicans_SC5314	1539525	1541966	K16-enriched-12465	1.48	2.25473e-36
Ca22chr6A_C_albicans_SC5314	521660	523231	K16-enriched-9594	1.77501	2.61449e-36
Ca22chr4A_C_albicans_SC5314	1120755	1122206	K16-enriched-19349	2.06703	2.83986e-36
Ca22chrRA_C_albicans_SC5314	1490675	1491886	K16-enriched-2028	2.78106	2.90274e-36
Ca22chr5A_C_albicans_SC5314	884910	886461	K16-enriched-14094	2.33808	3.03867e-36
Ca22chr4A_C_albicans_SC5314	1191765	1193626	K16-enriched-19472	1.97932	5.09546e-36
Ca22chr2A_C_albicans_SC5314	1375540	1377316	K16-enriched-16451	1.56167	6.94637e-36
Ca22chr6A_C_albicans_SC5314	92810	94056	K16-enriched-8986	1.9012	7.85404e-36
Ca22chr2A_C_albicans_SC5314	318395	320281	K16-enriched-14954	2.17404	8.5311e-36
Ca22chr2A_C_albicans_SC5314	1034170	1036016	K16-enriched-15950	1.54683	1.36285e-35
Ca22chr3A_C_albicans_SC5314	476110	477831	K16-enriched-10973	1.78279	1.85725e-35
Ca22chr2A_C_albicans_SC5314	210145	211326	K16-enriched-14805	2.05759	2.27824e-35
Ca22chr3A_C_albicans_SC5314	581290	582981	K16-enriched-11126	1.83761	2.42688e-35
Ca22chrRA_C_albicans_SC5314	1113965	1115576	K16-enriched-1494	1.77068	2.86055e-35
Ca22chr5A_C_albicans_SC5314	227655	229816	K16-enriched-13119	1.91178	3.22233e-35
Ca22chr1A_C_albicans_SC5314	784195	785861	K16-enriched-4127	1.63337	4.01785e-35
Ca22chr2A_C_albicans_SC5314	1938040	1940661	K16-enriched-17237	1.30858	8.55498e-35
Ca22chr3A_C_albicans_SC5314	371280	372761	K16-enriched-10832	2.28047	8.56481e-35
Ca22chrRA_C_albicans_SC5314	1931005	1932346	K16-enriched-2515	2.51573	9.61329e-35
Ca22chr1A_C_albicans_SC5314	569790	570956	K16-enriched-3845	2.91974	1.00516e-34
Ca22chr1A_C_albicans_SC5314	2756990	2758411	K16-enriched-6896	2.66938	1.02774e-34
Ca22chrRA_C_albicans_SC5314	305670	306541	K16-enriched-402	2.65706	1.47261e-34
Ca22chr2A_C_albicans_SC5314	407675	409141	K16-enriched-15101	1.7539	1.5312e-34
Ca22chr4A_C_albicans_SC5314	417640	419796	K16-enriched-18346	1.57191	1.79156e-34
Ca22chr3A_C_albicans_SC5314	857600	859061	K16-enriched-11523	1.85343	2.31124e-34
Ca22chr1A_C_albicans_SC5314	2503660	2505306	K16-enriched-6566	1.95361	2.43785e-34
Ca22chr6A_C_albicans_SC5314	449850	451576	K16-enriched-9485	1.99755	2.7183e-34
Ca22chrRA_C_albicans_SC5314	1084885	1085991	K16-enriched-1451	2.64686	3.59019e-34
Ca22chr2A_C_albicans_SC5314	1297940	1298876	K16-enriched-16330	2.55998	3.63139e-34
Ca22chr2A_C_albicans_SC5314	834325	835951	K16-enriched-15635	1.44944	3.69554e-34
Ca22chr4A_C_albicans_SC5314	140970	144931	K16-enriched-17938	1.03169	3.82553e-34
Ca22chr1A_C_albicans_SC5314	2221765	2224441	K16-enriched-6168	1.49787	4.28735e-34
Ca22chr2A_C_albicans_SC5314	785690	787351	K16-enriched-15582	1.89087	4.28735e-34
Ca22chr1A_C_albicans_SC5314	2583030	2584821	K16-enriched-6667	1.72117	5.98866e-34
Ca22chr1A_C_albicans_SC5314	1370140	1371711	K16-enriched-5024	2.07852	6.19888e-34
Ca22chrRA_C_albicans_SC5314	1308590	1310751	K16-enriched-1746	1.68531	6.19888e-34
Ca22chr1A_C_albicans_SC5314	3063620	3064711	K16-enriched-7344	1.99604	7.00337e-34
Ca22chrRA_C_albicans_SC5314	2098720	2100526	K16-enriched-2824	2.22187	7.9223e-34
Ca22chr5A_C_albicans_SC5314	1092715	1094126	K16-enriched-14362	1.99793	1.08451e-33
Ca22chr4A_C_albicans_SC5314	804030	804951	K16-enriched-18869	2.62927	1.20486e-33
Ca22chrRA_C_albicans_SC5314	303300	304661	K16-enriched-393	2.12433	1.32985e-33
Ca22chr3A_C_albicans_SC5314	1632220	1633801	K16-enriched-12607	2.43113	3.02341e-33
Ca22chr7A_C_albicans_SC5314	184720	185921	K16-enriched-7786	2.48586	4.70021e-33
Ca22chr4A_C_albicans_SC5314	334895	335801	K16-enriched-18241	2.81389	4.87732e-33
Ca22chr2A_C_albicans_SC5314	628080	629486	K16-enriched-15389	1.80355	4.89754e-33
Ca22chr4A_C_albicans_SC5314	577735	579206	K16-enriched-18602	1.75299	6.43364e-33
Ca22chr1A_C_albicans_SC5314	341755	342666	K16-enriched-3515	2.60947	6.75466e-33
Ca22chr3A_C_albicans_SC5314	1170435	1171626	K16-enriched-11915	2.13169	7.01725e-33
Ca22chr2A_C_albicans_SC5314	227700	228886	K16-enriched-14833	2.28355	8.72616e-33
Ca22chr1A_C_albicans_SC5314	2892230	2895111	K16-enriched-7101	1.52334	8.96032e-33
Ca22chrRA_C_albicans_SC5314	199685	201806	K16-enriched-236	1.286	1.79958e-32
Ca22chr3A_C_albicans_SC5314	408355	410031	K16-enriched-10887	1.85339	1.95481e-32
Ca22chr1A_C_albicans_SC5314	1270135	1271111	K16-enriched-4844	2.77222	2.15612e-32
Ca22chr2A_C_albicans_SC5314	1733015	1734116	K16-enriched-16957	2.33189	2.56655e-32
Ca22chr3A_C_albicans_SC5314	1505615	1508436	K16-enriched-12418	1.20892	2.93075e-32
Ca22chr1A_C_albicans_SC5314	1348170	1349991	K16-enriched-4982	2.41782	3.34046e-32
Ca22chr4A_C_albicans_SC5314	1310930	1312316	K16-enriched-19633	1.94582	3.77672e-32
Ca22chrRA_C_albicans_SC5314	840200	840896	K16-enriched-1137	2.52781	5.12656e-32
Ca22chr3A_C_albicans_SC5314	433390	435881	K16-enriched-10921	1.23262	5.33152e-32
Ca22chr7A_C_albicans_SC5314	267985	269541	K16-enriched-7892	2.2495	5.33152e-32
Ca22chr3A_C_albicans_SC5314	275125	276711	K16-enriched-10700	2.044	5.74912e-32
Ca22chrRA_C_albicans_SC5314	1115675	1116841	K16-enriched-1495	1.92529	5.87147e-32
Ca22chr2A_C_albicans_SC5314	1702475	1704116	K16-enriched-16917	1.85673	6.58806e-32
Ca22chr1A_C_albicans_SC5314	1386190	1388121	K16-enriched-5045	1.4679	6.64646e-32
Ca22chr1A_C_albicans_SC5314	2283055	2285756	K16-enriched-6272	1.35397	6.7706e-32
Ca22chrRA_C_albicans_SC5314	680925	682661	K16-enriched-925	1.49646	7.59709e-32
Ca22chrRA_C_albicans_SC5314	1380360	1381646	K16-enriched-1849	1.93922	7.99575e-32
Ca22chr1A_C_albicans_SC5314	1645455	1646916	K16-enriched-5365	2.40733	8.42376e-32
Ca22chr2A_C_albicans_SC5314	1303425	1304881	K16-enriched-16339	2.40906	1.66314e-31
Ca22chr7A_C_albicans_SC5314	538030	539236	K16-enriched-8267	2.10389	1.90981e-31
Ca22chr6A_C_albicans_SC5314	435475	436991	K16-enriched-9469	1.64166	3.24847e-31
Ca22chr1A_C_albicans_SC5314	2780290	2781581	K16-enriched-6939	2.07609	3.7453e-31
Ca22chr1A_C_albicans_SC5314	2164120	2166056	K16-enriched-6084	1.60469	3.78505e-31
Ca22chr3A_C_albicans_SC5314	220160	221641	K16-enriched-10616	1.7747	5.08034e-31
Ca22chr2A_C_albicans_SC5314	1712125	1713291	K16-enriched-16927	2.85209	5.15508e-31
Ca22chr1A_C_albicans_SC5314	1289210	1291341	K16-enriched-4882	1.45729	5.32537e-31
Ca22chr2A_C_albicans_SC5314	1722005	1723396	K16-enriched-16942	2.07489	5.50024e-31
Ca22chrRA_C_albicans_SC5314	622980	624446	K16-enriched-845	1.84432	7.37389e-31
Ca22chrRA_C_albicans_SC5314	618955	619766	K16-enriched-839	2.2702	9.00278e-31
Ca22chr7A_C_albicans_SC5314	75115	76576	K16-enriched-7623	1.54064	1.04572e-30
Ca22chr1A_C_albicans_SC5314	751455	752561	K16-enriched-4079	1.84393	1.26595e-30
Ca22chr1A_C_albicans_SC5314	2979955	2981111	K16-enriched-7223	2.28446	1.37733e-30
Ca22chrRA_C_albicans_SC5314	124645	125916	K16-enriched-149	2.42182	1.37733e-30
Ca22chrRA_C_albicans_SC5314	1082825	1084176	K16-enriched-1449	1.7059	1.51304e-30
Ca22chr2A_C_albicans_SC5314	1720955	1721906	K16-enriched-16941	2.60636	1.54317e-30
Ca22chr2A_C_albicans_SC5314	995125	996191	K16-enriched-15902	2.70824	1.8759e-30
Ca22chr1A_C_albicans_SC5314	1427915	1429821	K16-enriched-5100	1.3658	1.94373e-30
Ca22chr4A_C_albicans_SC5314	491005	493046	K16-enriched-18464	1.6174	1.94373e-30
Ca22chr1A_C_albicans_SC5314	125775	126666	K16-enriched-3212	2.60255	2.06848e-30
Ca22chrRA_C_albicans_SC5314	140750	142831	K16-enriched-176	2.16234	2.06848e-30
Ca22chr1A_C_albicans_SC5314	339280	340771	K16-enriched-3511	1.98216	2.25132e-30
Ca22chr2A_C_albicans_SC5314	230765	231646	K16-enriched-14837	2.30167	2.40476e-30
Ca22chr2A_C_albicans_SC5314	239560	241036	K16-enriched-14855	2.27182	2.58832e-30
Ca22chr4A_C_albicans_SC5314	792885	794236	K16-enriched-18843	1.7892	2.99818e-30
Ca22chr1A_C_albicans_SC5314	2746465	2747201	K16-enriched-6886	2.8412	3.43933e-30
Ca22chr3A_C_albicans_SC5314	1302970	1304301	K16-enriched-12137	2.59168	4.07999e-30
Ca22chr3A_C_albicans_SC5314	1485750	1488846	K16-enriched-12389	1.09917	4.22436e-30
Ca22chr4A_C_albicans_SC5314	284485	285406	K16-enriched-18155	2.7854	6.05904e-30
Ca22chr3A_C_albicans_SC5314	1283380	1284236	K16-enriched-12101	2.73157	9.90577e-30
Ca22chr4A_C_albicans_SC5314	699550	700411	K16-enriched-18740	2.97532	1.00171e-29
Ca22chr2A_C_albicans_SC5314	1660225	1661226	K16-enriched-16855	2.69249	1.05535e-29
Ca22chr2A_C_albicans_SC5314	509200	510021	K16-enriched-15256	2.45911	1.09797e-29
Ca22chr2A_C_albicans_SC5314	1954515	1956671	K16-enriched-17252	1.51549	1.37541e-29
Ca22chrRA_C_albicans_SC5314	238200	239596	K16-enriched-304	1.72017	1.46372e-29
Ca22chr2A_C_albicans_SC5314	732860	734641	K16-enriched-15515	1.60263	1.76698e-29
Ca22chrRA_C_albicans_SC5314	1432240	1433311	K16-enriched-1952	2.76531	2.17551e-29
Ca22chr3A_C_albicans_SC5314	1224045	1225206	K16-enriched-12016	2.08689	2.58089e-29
Ca22chr3A_C_albicans_SC5314	1187055	1187991	K16-enriched-11958	2.47442	2.78487e-29
Ca22chr1A_C_albicans_SC5314	2678660	2679396	K16-enriched-6795	2.85824	2.81363e-29
Ca22chr7A_C_albicans_SC5314	758980	760026	K16-enriched-8573	2.00906	4.22165e-29
Ca22chr5A_C_albicans_SC5314	353640	354786	K16-enriched-13288	2.98774	6.38694e-29
Ca22chr4A_C_albicans_SC5314	137135	138571	K16-enriched-17933	1.79065	9.43221e-29
Ca22chr7A_C_albicans_SC5314	805375	806511	K16-enriched-8642	1.80194	9.43221e-29
Ca22chr4A_C_albicans_SC5314	800745	801596	K16-enriched-18864	2.33759	1.03799e-28
Ca22chr7A_C_albicans_SC5314	824290	825136	K16-enriched-8666	3.35685	1.33607e-28
Ca22chr1A_C_albicans_SC5314	1321825	1323066	K16-enriched-4934	2.46248	1.46989e-28
Ca22chr5A_C_albicans_SC5314	1002135	1004266	K16-enriched-14254	1.15536	1.83977e-28
Ca22chrRA_C_albicans_SC5314	1361035	1363061	K16-enriched-1815	1.69511	1.9605e-28
Ca22chrRA_C_albicans_SC5314	268335	269311	K16-enriched-349	1.97422	2.30505e-28
Ca22chr1A_C_albicans_SC5314	494240	495676	K16-enriched-3737	2.04922	2.86168e-28
Ca22chr4A_C_albicans_SC5314	1139355	1140281	K16-enriched-19380	2.84273	3.10715e-28
Ca22chrRA_C_albicans_SC5314	1137320	1138771	K16-enriched-1522	2.13614	3.12239e-28
Ca22chr4A_C_albicans_SC5314	1432490	1433411	K16-enriched-19788	2.43566	3.19013e-28
Ca22chr6A_C_albicans_SC5314	679300	680536	K16-enriched-9842	1.90499	3.95103e-28
Ca22chr4A_C_albicans_SC5314	193885	195931	K16-enriched-18015	1.35136	5.29022e-28
Ca22chr4A_C_albicans_SC5314	1481235	1483301	K16-enriched-19862	1.56441	6.85638e-28
Ca22chr1A_C_albicans_SC5314	2861880	2863926	K16-enriched-7067	1.72245	7.32091e-28
Ca22chr2A_C_albicans_SC5314	1833620	1835196	K16-enriched-17103	1.77607	8.2565e-28
Ca22chr1A_C_albicans_SC5314	2279655	2280886	K16-enriched-6263	1.92902	9.26649e-28
Ca22chr3A_C_albicans_SC5314	373680	374731	K16-enriched-10834	2.25031	9.26649e-28
Ca22chrRA_C_albicans_SC5314	2022250	2023561	K16-enriched-2681	2.08605	1.05597e-27
Ca22chr5A_C_albicans_SC5314	147975	149746	K16-enriched-12989	1.4608	1.09486e-27
Ca22chr4A_C_albicans_SC5314	1089130	1090416	K16-enriched-19304	1.76965	1.13658e-27
Ca22chr5A_C_albicans_SC5314	92755	94611	K16-enriched-12933	1.67446	1.139e-27
Ca22chrRA_C_albicans_SC5314	1984915	1986441	K16-enriched-2621	1.37824	1.139e-27
Ca22chr5A_C_albicans_SC5314	1079035	1080711	K16-enriched-14341	2.01599	1.14941e-27
Ca22chr4A_C_albicans_SC5314	942120	944001	K16-enriched-19097	1.35499	1.6758e-27
Ca22chr1A_C_albicans_SC5314	2707985	2709931	K16-enriched-6840	1.56127	1.84354e-27
Ca22chr1A_C_albicans_SC5314	2931265	2933106	K16-enriched-7164	1.45299	1.92162e-27
Ca22chrRA_C_albicans_SC5314	1035795	1036691	K16-enriched-1366	2.31992	2.04453e-27
Ca22chr6A_C_albicans_SC5314	154090	155541	K16-enriched-9061	2.37811	2.08944e-27
Ca22chr2A_C_albicans_SC5314	377135	378886	K16-enriched-15058	1.41913	2.34567e-27
Ca22chr1A_C_albicans_SC5314	2495985	2497716	K16-enriched-6558	1.45745	2.55545e-27
Ca22chr6A_C_albicans_SC5314	511005	512436	K16-enriched-9581	1.89758	2.96072e-27
Ca22chr2A_C_albicans_SC5314	862990	864111	K16-enriched-15672	1.77371	3.22574e-27
Ca22chr3A_C_albicans_SC5314	354780	355506	K16-enriched-10807	2.55865	4.01036e-27
Ca22chr1A_C_albicans_SC5314	2338020	2340211	K16-enriched-6342	1.12837	4.39288e-27
Ca22chr2A_C_albicans_SC5314	1975005	1977496	K16-enriched-17283	1.20375	5.27423e-27
Ca22chr5A_C_albicans_SC5314	576435	577451	K16-enriched-13621	2.79023	5.69607e-27
Ca22chr1A_C_albicans_SC5314	1075745	1077486	K16-enriched-4570	1.82499	6.09334e-27
Ca22chr7A_C_albicans_SC5314	263625	264746	K16-enriched-7886	2.47543	6.52582e-27
Ca22chr2A_C_albicans_SC5314	809850	812756	K16-enriched-15610	1.14418	7.81854e-27
Ca22chr2A_C_albicans_SC5314	431545	432621	K16-enriched-15137	2.78776	8.31852e-27
Ca22chr2A_C_albicans_SC5314	1387440	1388426	K16-enriched-16471	2.43382	1.01516e-26
Ca22chr4A_C_albicans_SC5314	310430	312071	K16-enriched-18190	1.9056	1.18909e-26
Ca22chr1A_C_albicans_SC5314	865300	866961	K16-enriched-4259	1.72226	1.36109e-26
Ca22chr3A_C_albicans_SC5314	487480	488391	K16-enriched-10984	2.53611	1.52496e-26
Ca22chr4A_C_albicans_SC5314	86625	87751	K16-enriched-17853	1.71225	2.08143e-26
Ca22chr6A_C_albicans_SC5314	779550	781806	K16-enriched-10002	1.06305	2.16352e-26
Ca22chr2A_C_albicans_SC5314	203795	204716	K16-enriched-14791	2.74887	2.25025e-26
Ca22chr3A_C_albicans_SC5314	1195160	1196111	K16-enriched-11968	1.86287	3.22468e-26
Ca22chr5A_C_albicans_SC5314	567480	569066	K16-enriched-13609	1.62579	3.90623e-26
Ca22chr2A_C_albicans_SC5314	1354590	1355551	K16-enriched-16418	2.73786	4.09927e-26
Ca22chr3A_C_albicans_SC5314	1725410	1727256	K16-enriched-12744	1.66169	4.81721e-26
Ca22chr2A_C_albicans_SC5314	1176390	1177576	K16-enriched-16153	2.19593	5.33868e-26
Ca22chr7A_C_albicans_SC5314	774420	775651	K16-enriched-8600	1.8213	6.11914e-26
Ca22chr3A_C_albicans_SC5314	1121070	1122426	K16-enriched-11858	2.14532	7.1256e-26
Ca22chrRA_C_albicans_SC5314	2103430	2105801	K16-enriched-2827	1.22556	7.54592e-26
Ca22chr1A_C_albicans_SC5314	357455	358656	K16-enriched-3534	1.65124	8.07301e-26
Ca22chr1A_C_albicans_SC5314	1379285	1380881	K16-enriched-5040	1.75425	1.01268e-25
Ca22chrRA_C_albicans_SC5314	662975	664741	K16-enriched-909	1.51212	1.10639e-25
Ca22chr1A_C_albicans_SC5314	2688335	2690521	K16-enriched-6814	1.12849	1.13753e-25
Ca22chr1A_C_albicans_SC5314	1450500	1451831	K16-enriched-5127	1.74437	1.28509e-25
Ca22chrRA_C_albicans_SC5314	1664035	1664861	K16-enriched-2228	2.22048	1.55862e-25
Ca22chr3A_C_albicans_SC5314	615955	617731	K16-enriched-11176	1.34268	1.59731e-25
Ca22chr1A_C_albicans_SC5314	2825970	2827081	K16-enriched-7009	2.51884	1.59985e-25
Ca22chr1A_C_albicans_SC5314	1708830	1710031	K16-enriched-5489	1.62411	1.61357e-25
Ca22chr3A_C_albicans_SC5314	1066800	1070211	K16-enriched-11797	2.31937	1.61496e-25
Ca22chr1A_C_albicans_SC5314	2802795	2804256	K16-enriched-6980	1.41891	1.71875e-25
Ca22chr2A_C_albicans_SC5314	1420485	1422556	K16-enriched-16534	1.29259	1.71916e-25
Ca22chr2A_C_albicans_SC5314	1038545	1039281	K16-enriched-15958	2.5524	2.11069e-25
Ca22chr1A_C_albicans_SC5314	2204640	2206496	K16-enriched-6152	1.54981	2.59288e-25
Ca22chr5A_C_albicans_SC5314	880390	882526	K16-enriched-14091	1.15831	2.62718e-25
Ca22chr3A_C_albicans_SC5314	614250	615856	K16-enriched-11175	1.42962	2.65833e-25
Ca22chr2A_C_albicans_SC5314	1751515	1752241	K16-enriched-16984	2.58726	2.91598e-25
Ca22chr1A_C_albicans_SC5314	1938825	1939991	K16-enriched-5757	2.48379	2.93431e-25
Ca22chr4A_C_albicans_SC5314	643365	644631	K16-enriched-18674	2.59226	2.94704e-25
Ca22chr2A_C_albicans_SC5314	441515	442421	K16-enriched-15156	2.77695	4.20653e-25
Ca22chr2A_C_albicans_SC5314	558845	560336	K16-enriched-15319	1.58986	4.23002e-25
Ca22chr2A_C_albicans_SC5314	1429995	1432176	K16-enriched-16542	1.22922	4.50509e-25
Ca22chr4A_C_albicans_SC5314	1447475	1448346	K16-enriched-19817	2.57221	4.51402e-25
Ca22chr6A_C_albicans_SC5314	466165	467441	K16-enriched-9509	2.16187	4.67647e-25
Ca22chr1A_C_albicans_SC5314	1931675	1932606	K16-enriched-5746	2.44003	4.82292e-25
Ca22chr1A_C_albicans_SC5314	1836330	1837656	K16-enriched-5630	1.98828	5.26307e-25
Ca22chr1A_C_albicans_SC5314	1572120	1573606	K16-enriched-5262	1.61997	5.49751e-25
Ca22chr5A_C_albicans_SC5314	251520	253266	K16-enriched-13145	1.72594	5.95502e-25
Ca22chr7A_C_albicans_SC5314	790625	791516	K16-enriched-8624	2.68652	6.71301e-25
Ca22chr4A_C_albicans_SC5314	269360	269981	K16-enriched-18124	2.73665	7.15502e-25
Ca22chrRA_C_albicans_SC5314	584295	585311	K16-enriched-777	2.87579	7.60345e-25
Ca22chr2A_C_albicans_SC5314	990410	992441	K16-enriched-15886	1.68429	7.71224e-25
Ca22chrRA_C_albicans_SC5314	1433755	1434851	K16-enriched-1954	1.79591	7.71224e-25
Ca22chrRA_C_albicans_SC5314	727460	728676	K16-enriched-986	1.90541	7.94052e-25
Ca22chr5A_C_albicans_SC5314	1081860	1083106	K16-enriched-14343	1.70495	8.15698e-25
Ca22chr6A_C_albicans_SC5314	233030	235021	K16-enriched-9182	1.30313	8.43196e-25
Ca22chr1A_C_albicans_SC5314	2747590	2749456	K16-enriched-6890	1.41433	8.50091e-25
Ca22chr6A_C_albicans_SC5314	608445	609786	K16-enriched-9718	1.49431	8.6845e-25
Ca22chrRA_C_albicans_SC5314	1949625	1951016	K16-enriched-2551	1.80139	8.77736e-25
Ca22chrRA_C_albicans_SC5314	655295	656721	K16-enriched-894	1.56371	9.07468e-25
Ca22chr2A_C_albicans_SC5314	1729260	1730056	K16-enriched-16952	2.66196	1.00105e-24
Ca22chr6A_C_albicans_SC5314	823830	824596	K16-enriched-10049	2.81339	1.09548e-24
Ca22chr6A_C_albicans_SC5314	266175	267951	K16-enriched-9223	1.4364	1.14111e-24
Ca22chr7A_C_albicans_SC5314	179985	180726	K16-enriched-7781	2.89357	1.38127e-24
Ca22chr4A_C_albicans_SC5314	476085	476966	K16-enriched-18435	2.62833	1.49705e-24
Ca22chr6A_C_albicans_SC5314	407900	409126	K16-enriched-9415	1.79318	1.50176e-24
Ca22chr4A_C_albicans_SC5314	231950	232991	K16-enriched-18068	1.68785	1.51248e-24
Ca22chr2A_C_albicans_SC5314	311530	313071	K16-enriched-14944	1.81744	1.52668e-24
Ca22chr7A_C_albicans_SC5314	336585	337746	K16-enriched-7992	1.62859	1.52668e-24
Ca22chrRA_C_albicans_SC5314	1015150	1016281	K16-enriched-1331	1.802	1.8869e-24
Ca22chr5A_C_albicans_SC5314	378630	379431	K16-enriched-13330	2.70814	1.88946e-24
Ca22chr3A_C_albicans_SC5314	1161120	1162276	K16-enriched-11894	2.53065	1.91697e-24
Ca22chr2A_C_albicans_SC5314	1234245	1236346	K16-enriched-16236	1.03472	2.25266e-24
Ca22chr6A_C_albicans_SC5314	715685	716416	K16-enriched-9916	2.70563	2.41098e-24
Ca22chr7A_C_albicans_SC5314	511045	512321	K16-enriched-8229	1.65889	2.69832e-24
Ca22chr3A_C_albicans_SC5314	254995	256491	K16-enriched-10675	1.49776	3.30754e-24
Ca22chrRA_C_albicans_SC5314	895065	896086	K16-enriched-1206	1.4621	3.43857e-24
Ca22chrRA_C_albicans_SC5314	242315	244266	K16-enriched-311	1.6106	4.15441e-24
Ca22chr5A_C_albicans_SC5314	614935	616916	K16-enriched-13699	1.25643	4.17794e-24
Ca22chr7A_C_albicans_SC5314	534965	536666	K16-enriched-8263	1.37677	4.24608e-24
Ca22chr1A_C_albicans_SC5314	1507580	1508966	K16-enriched-5182	1.63627	4.47391e-24
Ca22chr1A_C_albicans_SC5314	2749525	2750351	K16-enriched-6891	2.22306	4.51323e-24
Ca22chr1A_C_albicans_SC5314	838930	840016	K16-enriched-4210	2.6365	4.59954e-24
Ca22chr6A_C_albicans_SC5314	675360	676596	K16-enriched-9835	1.92144	4.92269e-24
Ca22chrRA_C_albicans_SC5314	717155	718631	K16-enriched-970	1.30858	5.06355e-24
Ca22chr3A_C_albicans_SC5314	252815	254696	K16-enriched-10674	1.76232	5.1209e-24
Ca22chrRA_C_albicans_SC5314	807665	808171	K16-enriched-1104	2.64251	5.12899e-24
Ca22chr2A_C_albicans_SC5314	1855045	1855751	K16-enriched-17126	2.36672	5.24842e-24
Ca22chrRA_C_albicans_SC5314	881435	883036	K16-enriched-1193	1.38592	6.07079e-24
Ca22chr5A_C_albicans_SC5314	184670	185906	K16-enriched-13049	1.49009	6.23482e-24
Ca22chr6A_C_albicans_SC5314	446040	447041	K16-enriched-9479	1.9296	6.26562e-24
Ca22chr1A_C_albicans_SC5314	408515	409886	K16-enriched-3601	1.41871	6.65471e-24
Ca22chr2A_C_albicans_SC5314	891800	892746	K16-enriched-15721	1.91103	6.65471e-24
Ca22chr1A_C_albicans_SC5314	2952450	2953776	K16-enriched-7188	1.5562	7.1314e-24
Ca22chr4A_C_albicans_SC5314	455265	456496	K16-enriched-18403	1.39636	7.95155e-24
Ca22chr5A_C_albicans_SC5314	888475	890731	K16-enriched-14099	1.60879	8.89935e-24
Ca22chr3A_C_albicans_SC5314	1241400	1242841	K16-enriched-12044	1.30824	1.00797e-23
Ca22chr2A_C_albicans_SC5314	1681490	1682546	K16-enriched-16889	2.19281	1.05163e-23
Ca22chr2A_C_albicans_SC5314	1143780	1144806	K16-enriched-16122	2.22431	1.13017e-23
Ca22chrRA_C_albicans_SC5314	229960	230616	K16-enriched-284	3.0958	1.20051e-23
Ca22chrRA_C_albicans_SC5314	2210835	2212401	K16-enriched-2967	1.39864	1.24371e-23
Ca22chr2A_C_albicans_SC5314	1357650	1359006	K16-enriched-16425	2.38691	1.30706e-23
Ca22chr5A_C_albicans_SC5314	719865	721076	K16-enriched-13847	2.38353	1.33661e-23
Ca22chr7A_C_albicans_SC5314	829630	830546	K16-enriched-8678	3.16338	1.57288e-23
Ca22chr3A_C_albicans_SC5314	317275	318056	K16-enriched-10763	1.65063	1.77568e-23
Ca22chr1A_C_albicans_SC5314	326370	327471	K16-enriched-3488	1.75467	2.26131e-23
Ca22chr2A_C_albicans_SC5314	1236660	1237561	K16-enriched-16237	1.69813	2.37135e-23
Ca22chr1A_C_albicans_SC5314	1420440	1421571	K16-enriched-5085	1.70391	2.37307e-23
Ca22chr7A_C_albicans_SC5314	478745	479306	K16-enriched-8174	2.64678	2.3862e-23
Ca22chr6A_C_albicans_SC5314	704065	704836	K16-enriched-9890	2.23592	2.42577e-23
Ca22chr1A_C_albicans_SC5314	1953295	1954191	K16-enriched-5780	2.52256	2.43674e-23
Ca22chr1A_C_albicans_SC5314	2340415	2341881	K16-enriched-6345	1.36156	2.66593e-23
Ca22chr3A_C_albicans_SC5314	302575	303866	K16-enriched-10737	2.52542	2.77879e-23
Ca22chr1A_C_albicans_SC5314	802855	805326	K16-enriched-4158	1.12916	3.0676e-23
Ca22chr7A_C_albicans_SC5314	163075	164086	K16-enriched-7754	2.619	3.30317e-23
Ca22chr1A_C_albicans_SC5314	2736445	2737246	K16-enriched-6875	2.5864	3.66976e-23
Ca22chr5A_C_albicans_SC5314	1118035	1118771	K16-enriched-14394	2.21864	3.8045e-23
Ca22chrRA_C_albicans_SC5314	1328810	1330096	K16-enriched-1773	1.51005	4.15906e-23
Ca22chr4A_C_albicans_SC5314	694340	695276	K16-enriched-18734	2.36281	4.52974e-23
Ca22chr4A_C_albicans_SC5314	718305	720036	K16-enriched-18767	1.39141	4.61521e-23
Ca22chrRA_C_albicans_SC5314	1222305	1223221	K16-enriched-1637	1.58949	4.64924e-23
Ca22chr2A_C_albicans_SC5314	1600335	1602256	K16-enriched-16788	1.04282	4.67789e-23
Ca22chr1A_C_albicans_SC5314	2940035	2941471	K16-enriched-7170	1.93007	4.93902e-23
Ca22chrRA_C_albicans_SC5314	1550685	1551376	K16-enriched-2095	2.67039	4.93902e-23
Ca22chr3A_C_albicans_SC5314	1070845	1071971	K16-enriched-11799	1.56931	4.95275e-23
Ca22chr4A_C_albicans_SC5314	1017150	1018976	K16-enriched-19174	1.17416	5.02693e-23
Ca22chr4A_C_albicans_SC5314	270025	270921	K16-enriched-18125	2.12127	5.06611e-23
Ca22chr2A_C_albicans_SC5314	1905680	1907186	K16-enriched-17195	1.18927	5.12418e-23
Ca22chr2A_C_albicans_SC5314	146170	147781	K16-enriched-14713	1.3779	5.20417e-23
Ca22chr2A_C_albicans_SC5314	1717580	1718216	K16-enriched-16935	2.67744	5.82715e-23
Ca22chr4A_C_albicans_SC5314	375405	376936	K16-enriched-18289	1.87465	6.14628e-23
Ca22chrRA_C_albicans_SC5314	1131325	1132761	K16-enriched-1513	1.03248	6.41159e-23
Ca22chr2A_C_albicans_SC5314	373350	374341	K16-enriched-15054	2.78329	6.7777e-23
Ca22chr1A_C_albicans_SC5314	480935	481716	K16-enriched-3719	2.0621	7.79542e-23
Ca22chr1A_C_albicans_SC5314	2953830	2954786	K16-enriched-7189	2.23774	8.70455e-23
Ca22chr3A_C_albicans_SC5314	362690	363596	K16-enriched-10820	1.88218	8.73804e-23
Ca22chr2A_C_albicans_SC5314	366670	367741	K16-enriched-15043	2.50263	9.01174e-23
Ca22chr4A_C_albicans_SC5314	91900	92611	K16-enriched-17859	2.78083	9.64769e-23
Ca22chr7A_C_albicans_SC5314	404610	406376	K16-enriched-8084	1.04776	1.03849e-22
Ca22chrRA_C_albicans_SC5314	1459375	1460736	K16-enriched-1983	1.50264	1.03906e-22
Ca22chr6A_C_albicans_SC5314	822645	823636	K16-enriched-10048	1.85706	1.08719e-22
Ca22chr6A_C_albicans_SC5314	636980	638176	K16-enriched-9767	1.84039	1.10319e-22
Ca22chr2A_C_albicans_SC5314	221060	221626	K16-enriched-14821	2.94582	1.19202e-22
Ca22chr1A_C_albicans_SC5314	1372805	1373816	K16-enriched-5027	2.81397	1.44394e-22
Ca22chr4A_C_albicans_SC5314	766130	766731	K16-enriched-18815	2.91773	1.47576e-22
Ca22chr4A_C_albicans_SC5314	1521140	1523011	K16-enriched-19906	1.97207	1.47741e-22
Ca22chr3A_C_albicans_SC5314	576545	577786	K16-enriched-11119	1.59403	1.48154e-22
Ca22chr5A_C_albicans_SC5314	741725	743126	K16-enriched-13880	2.31348	1.619e-22
Ca22chr5A_C_albicans_SC5314	570905	571456	K16-enriched-13611	2.60064	1.689e-22
Ca22chr3A_C_albicans_SC5314	261375	262731	K16-enriched-10684	1.73063	1.74236e-22
Ca22chr2A_C_albicans_SC5314	1818190	1819341	K16-enriched-17090	1.48584	1.78232e-22
Ca22chr3A_C_albicans_SC5314	249725	251476	K16-enriched-10671	1.70967	2.00581e-22
Ca22chr6A_C_albicans_SC5314	584075	585881	K16-enriched-9683	1.24944	2.00581e-22
Ca22chr2A_C_albicans_SC5314	1090780	1091406	K16-enriched-16024	2.31108	2.00581e-22
Ca22chr4A_C_albicans_SC5314	1060035	1061461	K16-enriched-19246	1.28296	2.00581e-22
Ca22chr1A_C_albicans_SC5314	1593460	1593916	K16-enriched-5287	3.07405	2.24606e-22
Ca22chrRA_C_albicans_SC5314	565935	567031	K16-enriched-736	2.84105	2.29556e-22
Ca22chrRA_C_albicans_SC5314	2164640	2165556	K16-enriched-2901	1.90234	2.34564e-22
Ca22chrRA_C_albicans_SC5314	486585	488456	K16-enriched-630	1.5111	2.42323e-22
Ca22chr1A_C_albicans_SC5314	2508235	2508951	K16-enriched-6569	2.66936	3.21779e-22
Ca22chr7A_C_albicans_SC5314	590110	591136	K16-enriched-8363	1.6166	3.60226e-22
Ca22chr2A_C_albicans_SC5314	1749085	1750291	K16-enriched-16981	2.6452	3.89433e-22
Ca22chr4A_C_albicans_SC5314	138575	139646	K16-enriched-17934	2.87008	3.92956e-22
Ca22chrRA_C_albicans_SC5314	898675	899946	K16-enriched-1210	1.63733	4.4897e-22
Ca22chr1A_C_albicans_SC5314	1996050	1997991	K16-enriched-5862	1.31214	4.54262e-22
Ca22chr7A_C_albicans_SC5314	811415	812801	K16-enriched-8648	1.23954	4.64254e-22
Ca22chr6A_C_albicans_SC5314	213500	214341	K16-enriched-9143	2.74868	4.7961e-22
Ca22chr4A_C_albicans_SC5314	93750	94841	K16-enriched-17864	1.66637	4.94819e-22
Ca22chr4A_C_albicans_SC5314	175940	177381	K16-enriched-17988	1.55012	5.54573e-22
Ca22chrRA_C_albicans_SC5314	2176300	2177226	K16-enriched-2923	2.11376	5.56733e-22
Ca22chr1A_C_albicans_SC5314	2277730	2278901	K16-enriched-6260	1.82939	5.61069e-22
Ca22chr1A_C_albicans_SC5314	3044475	3045731	K16-enriched-7323	1.63123	7.27862e-22
Ca22chr3A_C_albicans_SC5314	1320905	1321911	K16-enriched-12160	2.40539	7.43054e-22
Ca22chr5A_C_albicans_SC5314	178725	180201	K16-enriched-13040	1.21885	7.43054e-22
Ca22chr7A_C_albicans_SC5314	571085	571791	K16-enriched-8337	2.85652	7.48775e-22
Ca22chr1A_C_albicans_SC5314	1299115	1300131	K16-enriched-4897	2.13116	7.88342e-22
Ca22chr3A_C_albicans_SC5314	1363450	1364891	K16-enriched-12218	1.57551	8.19429e-22
Ca22chr6A_C_albicans_SC5314	934720	935991	K16-enriched-10191	1.533	8.42044e-22
Ca22chr4A_C_albicans_SC5314	555975	558006	K16-enriched-18561	1.22128	9.41816e-22
Ca22chr4A_C_albicans_SC5314	895550	896401	K16-enriched-19025	2.40353	9.6981e-22
Ca22chrRA_C_albicans_SC5314	657685	658931	K16-enriched-897	1.62437	9.6981e-22
Ca22chr1A_C_albicans_SC5314	2884330	2885586	K16-enriched-7092	1.42404	9.9379e-22
Ca22chrRA_C_albicans_SC5314	1034665	1035361	K16-enriched-1361	2.43124	1.09746e-21
Ca22chr2A_C_albicans_SC5314	967465	968401	K16-enriched-15827	2.27837	1.15887e-21
Ca22chr1A_C_albicans_SC5314	2291105	2292696	K16-enriched-6283	1.79422	1.17532e-21
Ca22chr1A_C_albicans_SC5314	2307195	2308576	K16-enriched-6307	1.46236	1.23027e-21
Ca22chr2A_C_albicans_SC5314	657625	658406	K16-enriched-15424	1.76869	1.23786e-21
Ca22chr1A_C_albicans_SC5314	184515	185336	K16-enriched-3312	1.70294	1.30648e-21
Ca22chr5A_C_albicans_SC5314	146670	147811	K16-enriched-12988	1.53013	1.33763e-21
Ca22chr4A_C_albicans_SC5314	805955	806786	K16-enriched-18872	2.16186	1.41772e-21
Ca22chr5A_C_albicans_SC5314	768100	769641	K16-enriched-13931	1.2233	1.44045e-21
Ca22chr1A_C_albicans_SC5314	2238985	2239751	K16-enriched-6190	2.38436	1.48356e-21
Ca22chr3A_C_albicans_SC5314	1593545	1594491	K16-enriched-12541	2.41761	1.52939e-21
Ca22chr4A_C_albicans_SC5314	712795	713506	K16-enriched-18757	2.18331	1.64754e-21
Ca22chrRA_C_albicans_SC5314	1578065	1579201	K16-enriched-2134	1.85951	1.7553e-21
Ca22chr1A_C_albicans_SC5314	2073550	2075261	K16-enriched-5966	1.33429	1.88504e-21
Ca22chr4A_C_albicans_SC5314	1117800	1119081	K16-enriched-19345	1.96429	1.89651e-21
Ca22chr1A_C_albicans_SC5314	1155125	1155766	K16-enriched-4663	2.12036	1.9848e-21
Ca22chr4A_C_albicans_SC5314	1269100	1270486	K16-enriched-19569	1.48697	2.02195e-21
Ca22chrRA_C_albicans_SC5314	634605	635666	K16-enriched-861	1.65449	2.02531e-21
Ca22chr1A_C_albicans_SC5314	2172620	2174291	K16-enriched-6095	1.13367	2.11615e-21
Ca22chr1A_C_albicans_SC5314	1404655	1405546	K16-enriched-5055	1.65247	2.25617e-21
Ca22chr5A_C_albicans_SC5314	694620	695796	K16-enriched-13819	1.67619	2.27279e-21
Ca22chr6A_C_albicans_SC5314	253245	254686	K16-enriched-9215	1.55271	2.41377e-21
Ca22chr2A_C_albicans_SC5314	1010635	1011466	K16-enriched-15926	1.73374	2.62836e-21
Ca22chr4A_C_albicans_SC5314	601895	602826	K16-enriched-18636	1.57658	2.65213e-21
Ca22chr1A_C_albicans_SC5314	122695	123296	K16-enriched-3209	3.08738	2.75471e-21
Ca22chr4A_C_albicans_SC5314	308475	309566	K16-enriched-18187	1.47979	2.85076e-21
Ca22chr6A_C_albicans_SC5314	808365	809441	K16-enriched-10031	1.60762	2.95422e-21
Ca22chr7A_C_albicans_SC5314	501115	502316	K16-enriched-8206	1.8965	3.11433e-21
Ca22chr1A_C_albicans_SC5314	1962025	1963121	K16-enriched-5797	1.66238	3.19518e-21
Ca22chrRA_C_albicans_SC5314	1056890	1057936	K16-enriched-1403	1.71175	3.21446e-21
Ca22chr1A_C_albicans_SC5314	759765	760816	K16-enriched-4093	2.11289	3.48467e-21
Ca22chr1A_C_albicans_SC5314	499760	500576	K16-enriched-3746	2.16154	3.85463e-21
Ca22chr5A_C_albicans_SC5314	333785	335196	K16-enriched-13250	1.44545	4.03357e-21
Ca22chr7A_C_albicans_SC5314	325125	326401	K16-enriched-7980	1.64276	4.06454e-21
Ca22chrRA_C_albicans_SC5314	85040	87111	K16-enriched-110	1.06817	4.39206e-21
Ca22chr1A_C_albicans_SC5314	524940	525881	K16-enriched-3788	2.57116	4.55179e-21
Ca22chr6A_C_albicans_SC5314	362055	363866	K16-enriched-9360	1.14521	4.75767e-21
Ca22chr6A_C_albicans_SC5314	268660	269386	K16-enriched-9225	2.23747	5.0629e-21
Ca22chr2A_C_albicans_SC5314	114090	115366	K16-enriched-14675	1.3238	5.42007e-21
Ca22chr1A_C_albicans_SC5314	2587285	2588571	K16-enriched-6670	1.44837	5.57462e-21
Ca22chr3A_C_albicans_SC5314	511880	512621	K16-enriched-11030	2.13765	5.77627e-21
Ca22chr1A_C_albicans_SC5314	2064785	2065586	K16-enriched-5956	2.15908	5.87799e-21
Ca22chr7A_C_albicans_SC5314	776905	778101	K16-enriched-8602	1.79319	5.87799e-21
Ca22chr3A_C_albicans_SC5314	678235	679936	K16-enriched-11284	1.1224	6.56436e-21
Ca22chr2A_C_albicans_SC5314	2094230	2095476	K16-enriched-17517	1.77	6.74378e-21
Ca22chr2A_C_albicans_SC5314	820880	822461	K16-enriched-15618	1.20397	7.00376e-21
Ca22chr6A_C_albicans_SC5314	475410	476286	K16-enriched-9521	2.13168	7.01259e-21
Ca22chr4A_C_albicans_SC5314	889130	889836	K16-enriched-19018	2.75704	7.64945e-21
Ca22chr6A_C_albicans_SC5314	339010	340896	K16-enriched-9334	1.26945	8.00781e-21
Ca22chr1A_C_albicans_SC5314	2908510	2909941	K16-enriched-7129	1.73795	8.64522e-21
Ca22chr7A_C_albicans_SC5314	368625	369856	K16-enriched-8043	1.64143	8.64589e-21
Ca22chr4A_C_albicans_SC5314	1187475	1188811	K16-enriched-19467	1.52622	9.24321e-21
Ca22chr5A_C_albicans_SC5314	832610	833806	K16-enriched-14001	1.7111	9.32262e-21
Ca22chr4A_C_albicans_SC5314	1322540	1323356	K16-enriched-19650	2.65938	9.53826e-21
Ca22chr5A_C_albicans_SC5314	845350	845841	K16-enriched-14027	2.98878	9.9388e-21
Ca22chr6A_C_albicans_SC5314	691870	693841	K16-enriched-9863	1.19866	1.02646e-20
Ca22chr3A_C_albicans_SC5314	237625	238866	K16-enriched-10657	2.0145	1.05544e-20
Ca22chr4A_C_albicans_SC5314	794380	795041	K16-enriched-18846	2.66698	1.07528e-20
Ca22chr1A_C_albicans_SC5314	1033805	1034816	K16-enriched-4504	2.27296	1.08216e-20
Ca22chr6A_C_albicans_SC5314	647765	648991	K16-enriched-9792	1.70346	1.1276e-20
Ca22chr3A_C_albicans_SC5314	203280	205436	K16-enriched-10594	1.07778	1.28853e-20
Ca22chrRA_C_albicans_SC5314	518680	520766	K16-enriched-670	1.02263	1.39511e-20
Ca22chr3A_C_albicans_SC5314	976355	976836	K16-enriched-11694	3.0163	1.50378e-20
Ca22chrRA_C_albicans_SC5314	75555	76241	K16-enriched-91	2.72475	1.5079e-20
Ca22chr4A_C_albicans_SC5314	884115	885251	K16-enriched-19008	2.02719	1.6775e-20
Ca22chr7A_C_albicans_SC5314	721385	722791	K16-enriched-8501	1.44305	1.75415e-20
Ca22chr3A_C_albicans_SC5314	1258310	1259656	K16-enriched-12059	1.69099	1.79225e-20
Ca22chr6A_C_albicans_SC5314	469470	470591	K16-enriched-9513	1.36101	1.82763e-20
Ca22chr5A_C_albicans_SC5314	892160	892811	K16-enriched-14104	2.6749	1.86746e-20
Ca22chr1A_C_albicans_SC5314	2069570	2071376	K16-enriched-5964	1.08575	1.9097e-20
Ca22chr4A_C_albicans_SC5314	229140	230876	K16-enriched-18066	1.31457	1.92433e-20
Ca22chr4A_C_albicans_SC5314	1087680	1088396	K16-enriched-19302	2.2101	2.00047e-20
Ca22chrRA_C_albicans_SC5314	122145	123051	K16-enriched-147	1.64821	2.02257e-20
Ca22chr7A_C_albicans_SC5314	172745	173261	K16-enriched-7773	2.81295	2.06389e-20
Ca22chr4A_C_albicans_SC5314	1445405	1446276	K16-enriched-19815	2.23652	2.20018e-20
Ca22chrRA_C_albicans_SC5314	2055370	2056386	K16-enriched-2749	1.54717	2.54701e-20
Ca22chr2A_C_albicans_SC5314	2060875	2061816	K16-enriched-17438	2.51585	2.59558e-20
Ca22chr3A_C_albicans_SC5314	212935	213526	K16-enriched-10604	2.94719	2.64358e-20
Ca22chr7A_C_albicans_SC5314	242150	242896	K16-enriched-7857	2.16892	2.71175e-20
Ca22chr1A_C_albicans_SC5314	857445	858531	K16-enriched-4243	2.95296	2.75531e-20
Ca22chr3A_C_albicans_SC5314	1230220	1231111	K16-enriched-12028	2.27974	2.76622e-20
Ca22chr6A_C_albicans_SC5314	318765	320151	K16-enriched-9302	1.85292	2.85913e-20
Ca22chr7A_C_albicans_SC5314	472140	473736	K16-enriched-8165	1.14827	2.95096e-20
Ca22chr3A_C_albicans_SC5314	714185	714786	K16-enriched-11327	2.58773	2.96943e-20
Ca22chr5A_C_albicans_SC5314	883315	884856	K16-enriched-14093	1.5895	3.32423e-20
Ca22chrRA_C_albicans_SC5314	1098875	1100001	K16-enriched-1468	1.95341	3.36832e-20
Ca22chr2A_C_albicans_SC5314	1758860	1759881	K16-enriched-16995	1.52272	3.4146e-20
Ca22chr7A_C_albicans_SC5314	174335	175126	K16-enriched-7776	2.73215	3.76841e-20
Ca22chr1A_C_albicans_SC5314	2253040	2254251	K16-enriched-6216	1.87477	4.1225e-20
Ca22chr1A_C_albicans_SC5314	1394615	1396101	K16-enriched-5051	1.2032	4.337e-20
Ca22chr1A_C_albicans_SC5314	971255	972296	K16-enriched-4409	1.52821	4.35947e-20
Ca22chr5A_C_albicans_SC5314	97605	99191	K16-enriched-12935	1.46882	4.466e-20
Ca22chr5A_C_albicans_SC5314	941490	942076	K16-enriched-14174	2.73347	4.545e-20
Ca22chr1A_C_albicans_SC5314	2907020	2907961	K16-enriched-7125	2.09447	4.76565e-20
Ca22chr2A_C_albicans_SC5314	903940	904901	K16-enriched-15733	2.6387	4.87538e-20
Ca22chr2A_C_albicans_SC5314	2078565	2079426	K16-enriched-17482	2.39204	5.09314e-20
Ca22chr3A_C_albicans_SC5314	1560945	1561836	K16-enriched-12490	1.91686	5.18331e-20
Ca22chr4A_C_albicans_SC5314	250800	251651	K16-enriched-18087	1.81872	5.27414e-20
Ca22chr6A_C_albicans_SC5314	519015	520211	K16-enriched-9591	1.43983	5.49362e-20
Ca22chr1A_C_albicans_SC5314	895070	896026	K16-enriched-4313	1.73395	5.66337e-20
Ca22chr6A_C_albicans_SC5314	702790	704026	K16-enriched-9889	1.64151	6.61565e-20
Ca22chrRA_C_albicans_SC5314	1118035	1119401	K16-enriched-1498	1.59079	7.07697e-20
Ca22chr7A_C_albicans_SC5314	130045	131316	K16-enriched-7693	1.88475	7.4476e-20
Ca22chr1A_C_albicans_SC5314	2358575	2359306	K16-enriched-6380	2.45042	7.5141e-20
Ca22chr2A_C_albicans_SC5314	1174005	1176296	K16-enriched-16151	0.90619	8.48029e-20
Ca22chr3A_C_albicans_SC5314	1313810	1314416	K16-enriched-12149	2.51781	9.08246e-20
Ca22chr3A_C_albicans_SC5314	464235	466176	K16-enriched-10959	1.02545	9.3099e-20
Ca22chr2A_C_albicans_SC5314	2131160	2131906	K16-enriched-17574	2.34981	9.31083e-20
Ca22chr6A_C_albicans_SC5314	453005	453556	K16-enriched-9489	2.60229	9.44947e-20
Ca22chrRA_C_albicans_SC5314	1642385	1643376	K16-enriched-2207	1.62555	9.5149e-20
Ca22chr1A_C_albicans_SC5314	2618075	2618911	K16-enriched-6715	1.92335	9.53227e-20
Ca22chr4A_C_albicans_SC5314	1279735	1280296	K16-enriched-19576	2.74644	9.91166e-20
Ca22chr7A_C_albicans_SC5314	861950	863316	K16-enriched-8736	1.12392	1.01888e-19
Ca22chr5A_C_albicans_SC5314	23845	29471	K16-depleted-15693	-0.516726	1.04352e-19
Ca22chr5A_C_albicans_SC5314	912745	913581	K16-enriched-14132	2.21106	1.04924e-19
Ca22chr7A_C_albicans_SC5314	127015	127911	K16-enriched-7685	2.36228	1.12793e-19
Ca22chr7A_C_albicans_SC5314	164870	166106	K16-enriched-7757	1.67944	1.1846e-19
Ca22chrRA_C_albicans_SC5314	2157975	2158881	K16-enriched-2890	1.90773	1.23318e-19
Ca22chr2A_C_albicans_SC5314	957325	958296	K16-enriched-15816	1.44045	1.23764e-19
Ca22chr1A_C_albicans_SC5314	992485	993101	K16-enriched-4445	2.60577	1.25099e-19
Ca22chr1A_C_albicans_SC5314	2938760	2940021	K16-enriched-7169	2.14899	1.28208e-19
Ca22chr1A_C_albicans_SC5314	2624660	2625806	K16-enriched-6727	1.75423	1.33336e-19
Ca22chr3A_C_albicans_SC5314	1614455	1615611	K16-enriched-12576	1.50464	1.35412e-19
Ca22chr2A_C_albicans_SC5314	97510	98526	K16-enriched-14654	1.47755	1.3994e-19
Ca22chr1A_C_albicans_SC5314	1523535	1524411	K16-enriched-5205	1.73153	1.40929e-19
Ca22chr1A_C_albicans_SC5314	2783040	2783686	K16-enriched-6943	2.07465	1.47405e-19
Ca22chr7A_C_albicans_SC5314	292060	292701	K16-enriched-7937	2.74489	1.51685e-19
Ca22chr3A_C_albicans_SC5314	1270590	1271531	K16-enriched-12083	2.54483	1.53265e-19
Ca22chr4A_C_albicans_SC5314	1489470	1490781	K16-enriched-19868	1.3409	1.55786e-19
Ca22chrRA_C_albicans_SC5314	190305	191786	K16-enriched-227	1.06183	1.55786e-19
Ca22chr3A_C_albicans_SC5314	1310370	1311851	K16-enriched-12145	1.19439	1.67402e-19
Ca22chr7A_C_albicans_SC5314	668060	670606	K16-enriched-8439	0.956583	1.68375e-19
Ca22chr1A_C_albicans_SC5314	2398285	2399271	K16-enriched-6438	1.55633	1.72279e-19
Ca22chr1A_C_albicans_SC5314	2666910	2667476	K16-enriched-6784	2.6599	1.75181e-19
Ca22chrRA_C_albicans_SC5314	202950	204416	K16-enriched-239	1.37444	1.8444e-19
Ca22chr1A_C_albicans_SC5314	1156595	1158331	K16-enriched-4665	1.36481	1.99696e-19
Ca22chr5A_C_albicans_SC5314	656490	657671	K16-enriched-13750	1.38838	2.00299e-19
Ca22chr1A_C_albicans_SC5314	595725	596811	K16-enriched-3871	1.78391	2.02714e-19
Ca22chr1A_C_albicans_SC5314	332410	333211	K16-enriched-3497	2.04043	2.03683e-19
Ca22chr3A_C_albicans_SC5314	1347965	1348901	K16-enriched-12200	1.70701	2.04914e-19
Ca22chr2A_C_albicans_SC5314	368370	369481	K16-enriched-15046	1.65488	2.10021e-19
Ca22chr7A_C_albicans_SC5314	564425	565161	K16-enriched-8319	2.56878	2.11242e-19
Ca22chr1A_C_albicans_SC5314	3021130	3022616	K16-enriched-7290	1.29097	2.2386e-19
Ca22chr2A_C_albicans_SC5314	1344365	1345536	K16-enriched-16404	1.8848	2.32062e-19
Ca22chr4A_C_albicans_SC5314	315585	316546	K16-enriched-18200	1.66531	2.32814e-19
Ca22chr1A_C_albicans_SC5314	603040	604461	K16-enriched-3878	1.21894	2.35341e-19
Ca22chr2A_C_albicans_SC5314	844260	846501	K16-enriched-15653	0.968858	2.79668e-19
Ca22chr1A_C_albicans_SC5314	1258355	1259211	K16-enriched-4820	2.22057	2.84417e-19
Ca22chr6A_C_albicans_SC5314	652000	653006	K16-enriched-9797	1.55188	2.86771e-19
Ca22chr2A_C_albicans_SC5314	323690	324421	K16-enriched-14964	2.00333	3.14779e-19
Ca22chr4A_C_albicans_SC5314	1144105	1144856	K16-enriched-19387	1.7249	3.28246e-19
Ca22chr3A_C_albicans_SC5314	1643620	1644311	K16-enriched-12621	2.71881	3.29315e-19
Ca22chr6A_C_albicans_SC5314	570105	571071	K16-enriched-9662	2.28509	3.39313e-19
Ca22chr3A_C_albicans_SC5314	216260	217001	K16-enriched-10607	1.90994	3.56319e-19
Ca22chrRA_C_albicans_SC5314	236330	237301	K16-enriched-300	1.98116	3.87573e-19
Ca22chr1A_C_albicans_SC5314	1979250	1981231	K16-enriched-5838	1.39068	3.92137e-19
Ca22chr1A_C_albicans_SC5314	2277025	2277531	K16-enriched-6258	3.04805	3.94849e-19
Ca22chr1A_C_albicans_SC5314	864580	865161	K16-enriched-4258	2.41093	4.3232e-19
Ca22chr5A_C_albicans_SC5314	255870	257176	K16-enriched-13149	1.47864	4.56237e-19
Ca22chrRA_C_albicans_SC5314	142925	144006	K16-enriched-178	2.29923	4.66583e-19
Ca22chr6A_C_albicans_SC5314	677865	678571	K16-enriched-9839	2.11849	4.74274e-19
Ca22chr1A_C_albicans_SC5314	1244450	1245251	K16-enriched-4791	2.43399	4.97577e-19
Ca22chr4A_C_albicans_SC5314	228025	229131	K16-enriched-18065	1.4039	5.08789e-19
Ca22chr7A_C_albicans_SC5314	512350	513031	K16-enriched-8230	2.63912	5.25109e-19
Ca22chr4A_C_albicans_SC5314	827220	828321	K16-enriched-18922	2.37588	5.78908e-19
Ca22chr2A_C_albicans_SC5314	915970	916876	K16-enriched-15754	1.54081	5.91804e-19
Ca22chrRA_C_albicans_SC5314	1074030	1074691	K16-enriched-1438	2.57244	6.07747e-19
Ca22chr7A_C_albicans_SC5314	145915	146606	K16-enriched-7726	2.82896	6.30132e-19
Ca22chr2A_C_albicans_SC5314	205770	206446	K16-enriched-14796	2.30711	6.32047e-19
Ca22chr2A_C_albicans_SC5314	1835255	1836336	K16-enriched-17104	1.69336	6.80926e-19
Ca22chr4A_C_albicans_SC5314	1138760	1139321	K16-enriched-19379	2.48242	7.10704e-19
Ca22chr1A_C_albicans_SC5314	2248830	2249956	K16-enriched-6213	2.13288	7.31926e-19
Ca22chr6A_C_albicans_SC5314	641280	642941	K16-enriched-9774	1.43323	7.38216e-19
Ca22chr7A_C_albicans_SC5314	765575	767141	K16-enriched-8584	1.37705	7.71784e-19
Ca22chr1A_C_albicans_SC5314	2327255	2329716	K16-enriched-6330	0.922335	7.78646e-19
Ca22chr1A_C_albicans_SC5314	2640375	2641971	K16-enriched-6748	1.21312	8.49515e-19
Ca22chr4A_C_albicans_SC5314	1408025	1409831	K16-enriched-19754	1.19303	8.59702e-19
Ca22chr2A_C_albicans_SC5314	1008360	1009551	K16-enriched-15923	1.30809	8.91813e-19
Ca22chr1A_C_albicans_SC5314	484035	484741	K16-enriched-3724	2.84415	8.95379e-19
Ca22chr1A_C_albicans_SC5314	1052305	1053391	K16-enriched-4546	1.40767	9.0442e-19
Ca22chr1A_C_albicans_SC5314	1573655	1574241	K16-enriched-5263	2.37893	9.51366e-19
Ca22chr3A_C_albicans_SC5314	258165	259836	K16-enriched-10681	1.20014	9.51366e-19
Ca22chr6A_C_albicans_SC5314	847995	849501	K16-enriched-10073	0.999527	1.02393e-18
Ca22chr6A_C_albicans_SC5314	500850	501861	K16-enriched-9567	1.98531	1.07581e-18
Ca22chrRA_C_albicans_SC5314	1428165	1429201	K16-enriched-1942	2.21538	1.10367e-18
Ca22chr2A_C_albicans_SC5314	909905	910981	K16-enriched-15747	1.6478	1.13036e-18
Ca22chr2A_C_albicans_SC5314	951475	952171	K16-enriched-15810	2.86701	1.2125e-18
Ca22chr1A_C_albicans_SC5314	2983085	2985131	K16-enriched-7226	1.38844	1.23919e-18
Ca22chr2A_C_albicans_SC5314	359185	359921	K16-enriched-15024	1.86066	1.35893e-18
Ca22chrRA_C_albicans_SC5314	310790	311241	K16-enriched-413	2.90382	1.39012e-18
Ca22chr3A_C_albicans_SC5314	942705	943366	K16-enriched-11649	1.96238	1.40336e-18
Ca22chr4A_C_albicans_SC5314	813525	813996	K16-enriched-18880	2.77298	1.43421e-18
Ca22chr2A_C_albicans_SC5314	1370135	1371006	K16-enriched-16442	2.67826	1.43793e-18
Ca22chr1A_C_albicans_SC5314	1739485	1741846	K16-enriched-5530	1.00984	1.47864e-18
Ca22chr2A_C_albicans_SC5314	1571200	1572521	K16-enriched-16757	1.47498	1.58545e-18
Ca22chr2A_C_albicans_SC5314	1881205	1882161	K16-enriched-17158	1.492	1.61626e-18
Ca22chr5A_C_albicans_SC5314	863060	864746	K16-enriched-14055	1.58429	1.67276e-18
Ca22chr3A_C_albicans_SC5314	586255	587926	K16-enriched-11133	1.15	1.72899e-18
Ca22chr5A_C_albicans_SC5314	572630	573536	K16-enriched-13616	1.75294	1.8683e-18
Ca22chr6A_C_albicans_SC5314	515590	516481	K16-enriched-9588	1.61528	1.87471e-18
Ca22chr1A_C_albicans_SC5314	1015030	1015576	K16-enriched-4476	2.26325	1.9863e-18
Ca22chr3A_C_albicans_SC5314	567545	568031	K16-enriched-11110	2.72813	1.99758e-18
Ca22chr7A_C_albicans_SC5314	858325	859156	K16-enriched-8732	1.5335	2.0726e-18
Ca22chr1A_C_albicans_SC5314	1263760	1265166	K16-enriched-4832	1.27492	2.24713e-18
Ca22chrRA_C_albicans_SC5314	671665	672806	K16-enriched-918	1.6121	2.30769e-18
Ca22chr1A_C_albicans_SC5314	825850	826481	K16-enriched-4183	2.72274	2.30956e-18
Ca22chr1A_C_albicans_SC5314	433625	434331	K16-enriched-3635	2.5964	2.38472e-18
Ca22chr1A_C_albicans_SC5314	481890	482581	K16-enriched-3721	2.80581	2.51505e-18
Ca22chr3A_C_albicans_SC5314	522785	523691	K16-enriched-11044	2.66079	2.89347e-18
Ca22chrRA_C_albicans_SC5314	313450	314431	K16-enriched-417	1.59056	3.15311e-18
Ca22chrRA_C_albicans_SC5314	1926970	1928191	K16-enriched-2512	1.19895	3.20939e-18
Ca22chr4A_C_albicans_SC5314	777830	779291	K16-enriched-18826	1.66338	3.30858e-18
Ca22chr2A_C_albicans_SC5314	1698765	1700476	K16-enriched-16913	1.14368	3.36376e-18
Ca22chr1A_C_albicans_SC5314	454745	456106	K16-enriched-3673	1.1755	3.37907e-18
Ca22chr5A_C_albicans_SC5314	245845	246526	K16-enriched-13138	2.53602	3.49762e-18
Ca22chr7A_C_albicans_SC5314	155975	156726	K16-enriched-7743	2.28183	3.58256e-18
Ca22chrRA_C_albicans_SC5314	1466800	1467951	K16-enriched-1992	1.47656	3.60087e-18
Ca22chr4A_C_albicans_SC5314	473755	475401	K16-enriched-18433	1.58936	3.72672e-18
Ca22chr2A_C_albicans_SC5314	1408300	1409561	K16-enriched-16509	1.39337	3.79827e-18
Ca22chr5A_C_albicans_SC5314	320680	322521	K16-enriched-13233	0.98167	3.92291e-18
Ca22chr3A_C_albicans_SC5314	247950	249076	K16-enriched-10669	1.58337	3.97705e-18
Ca22chr5A_C_albicans_SC5314	763700	765106	K16-enriched-13923	1.12104	4.11797e-18
Ca22chr5A_C_albicans_SC5314	355430	356161	K16-enriched-13290	2.11786	4.18219e-18
Ca22chrRA_C_albicans_SC5314	275275	276606	K16-enriched-356	1.8766	4.51063e-18
Ca22chr1A_C_albicans_SC5314	2726295	2727406	K16-enriched-6858	1.21701	4.53524e-18
Ca22chr1A_C_albicans_SC5314	2676555	2677131	K16-enriched-6793	2.59759	4.5643e-18
Ca22chr3A_C_albicans_SC5314	1232155	1233266	K16-enriched-12031	1.51532	4.88491e-18
Ca22chr7A_C_albicans_SC5314	375815	376886	K16-enriched-8056	1.18447	5.05209e-18
Ca22chr1A_C_albicans_SC5314	2639000	2640111	K16-enriched-6747	1.35305	5.313e-18
Ca22chrRA_C_albicans_SC5314	1493550	1494116	K16-enriched-2033	2.65949	5.3554e-18
Ca22chr6A_C_albicans_SC5314	209435	210506	K16-enriched-9137	1.5115	5.51414e-18
Ca22chr6A_C_albicans_SC5314	937455	939046	K16-enriched-10194	1.03597	5.54807e-18
Ca22chr6A_C_albicans_SC5314	658015	658911	K16-enriched-9807	1.74064	6.04419e-18
Ca22chr3A_C_albicans_SC5314	1266600	1267531	K16-enriched-12076	1.55588	6.07384e-18
Ca22chr2A_C_albicans_SC5314	1882310	1884091	K16-enriched-17161	1.25996	6.45819e-18
Ca22chr1A_C_albicans_SC5314	1248400	1249551	K16-enriched-4796	1.51983	6.46807e-18
Ca22chr3A_C_albicans_SC5314	492195	492941	K16-enriched-10991	2.0017	7.16297e-18
Ca22chr5A_C_albicans_SC5314	105385	108481	K16-depleted-15841	-0.687408	7.19968e-18
Ca22chr3A_C_albicans_SC5314	150680	152361	K16-enriched-10533	1.37023	7.38758e-18
Ca22chrRA_C_albicans_SC5314	209840	210871	K16-enriched-249	1.38832	7.419e-18
Ca22chr3A_C_albicans_SC5314	1129310	1131076	K16-enriched-11867	1.06745	7.43117e-18
Ca22chr7A_C_albicans_SC5314	349030	350556	K16-enriched-8009	1.16426	7.62402e-18
Ca22chr1A_C_albicans_SC5314	1706270	1707061	K16-enriched-5487	1.57672	7.79477e-18
Ca22chr6A_C_albicans_SC5314	925845	926646	K16-enriched-10176	1.92204	7.92026e-18
Ca22chr2A_C_albicans_SC5314	580200	581441	K16-enriched-15348	1.22611	8.14165e-18
Ca22chr2A_C_albicans_SC5314	375755	376636	K16-enriched-15057	1.69449	8.43181e-18
Ca22chr2A_C_albicans_SC5314	1015960	1017051	K16-enriched-15932	1.37871	9.07363e-18
Ca22chrRA_C_albicans_SC5314	1540285	1541256	K16-enriched-2078	1.25338	9.41258e-18
Ca22chr2A_C_albicans_SC5314	1654915	1655751	K16-enriched-16851	1.68031	9.41317e-18
Ca22chrRA_C_albicans_SC5314	1391460	1392211	K16-enriched-1869	2.87439	9.53858e-18
Ca22chr1A_C_albicans_SC5314	165245	166011	K16-enriched-3285	2.12101	9.76182e-18
Ca22chr4A_C_albicans_SC5314	322890	324061	K16-enriched-18216	1.61265	9.79802e-18
Ca22chrRA_C_albicans_SC5314	1061210	1062106	K16-enriched-1409	2.27724	9.82096e-18
Ca22chr5A_C_albicans_SC5314	645355	646106	K16-enriched-13737	2.60237	1.03578e-17
Ca22chr2A_C_albicans_SC5314	819340	820526	K16-enriched-15617	1.42986	1.07438e-17
Ca22chr6A_C_albicans_SC5314	743410	744791	K16-enriched-9956	1.80211	1.1306e-17
Ca22chr1A_C_albicans_SC5314	1566215	1567981	K16-enriched-5255	0.979895	1.14908e-17
Ca22chrRA_C_albicans_SC5314	818995	820071	K16-enriched-1119	1.35247	1.19002e-17
Ca22chr7A_C_albicans_SC5314	366735	367376	K16-enriched-8034	2.25629	1.19883e-17
Ca22chr3A_C_albicans_SC5314	1581130	1582776	K16-enriched-12523	1.18089	1.3428e-17
Ca22chr1A_C_albicans_SC5314	1236085	1236956	K16-enriched-4779	1.83827	1.35237e-17
Ca22chr7A_C_albicans_SC5314	423645	424621	K16-enriched-8105	1.1501	1.36034e-17
Ca22chr6A_C_albicans_SC5314	812340	812901	K16-enriched-10037	2.75946	1.38289e-17
Ca22chr4A_C_albicans_SC5314	771015	772586	K16-enriched-18823	1.20832	1.47842e-17
Ca22chr4A_C_albicans_SC5314	1324245	1325106	K16-enriched-19654	1.81957	1.47842e-17
Ca22chrRA_C_albicans_SC5314	2032260	2032846	K16-enriched-2698	2.80636	1.62327e-17
Ca22chr2A_C_albicans_SC5314	1386360	1386926	K16-enriched-16467	3.02894	1.7538e-17
Ca22chr2A_C_albicans_SC5314	962320	963991	K16-enriched-15822	1.68813	1.7694e-17
Ca22chr5A_C_albicans_SC5314	1035470	1036556	K16-enriched-14292	1.31137	1.80969e-17
Ca22chr4A_C_albicans_SC5314	1437915	1438381	K16-enriched-19798	2.82536	1.8491e-17
Ca22chr6A_C_albicans_SC5314	767675	769736	K16-enriched-9993	0.882861	1.88127e-17
Ca22chr1A_C_albicans_SC5314	980875	981806	K16-enriched-4422	2.04339	1.98914e-17
Ca22chr2A_C_albicans_SC5314	1731350	1732786	K16-enriched-16956	1.42595	2.01893e-17
Ca22chr5A_C_albicans_SC5314	692530	694066	K16-enriched-13814	1.22341	2.05911e-17
Ca22chr3A_C_albicans_SC5314	87355	89126	K16-enriched-10456	1.01515	2.08728e-17
Ca22chr1A_C_albicans_SC5314	888385	889181	K16-enriched-4306	2.7416	2.09531e-17
Ca22chr5A_C_albicans_SC5314	898210	899086	K16-enriched-14114	1.55501	2.09531e-17
Ca22chr6A_C_albicans_SC5314	871295	872856	K16-enriched-10099	0.92012	2.09531e-17
Ca22chr3A_C_albicans_SC5314	1030970	1035886	K16-depleted-14293	-0.507652	2.16032e-17
Ca22chr2A_C_albicans_SC5314	444740	446276	K16-enriched-15160	1.25804	2.19261e-17
Ca22chr3A_C_albicans_SC5314	285610	287141	K16-enriched-10714	1.33953	2.30722e-17
Ca22chrRA_C_albicans_SC5314	342105	343501	K16-enriched-458	1.43933	2.35302e-17
Ca22chr3A_C_albicans_SC5314	1126350	1127246	K16-enriched-11864	1.3651	2.48364e-17
Ca22chr1A_C_albicans_SC5314	981875	982456	K16-enriched-4423	2.54806	2.53414e-17
Ca22chr7A_C_albicans_SC5314	506210	507306	K16-enriched-8220	1.51805	2.75514e-17
Ca22chr5A_C_albicans_SC5314	538805	540211	K16-enriched-13570	1.07592	2.77548e-17
Ca22chr3A_C_albicans_SC5314	1514095	1515021	K16-enriched-12423	1.54704	3.00041e-17
Ca22chr4A_C_albicans_SC5314	466420	467986	K16-enriched-18422	1.11766	3.17688e-17
Ca22chr4A_C_albicans_SC5314	1488585	1489311	K16-enriched-19867	1.87912	3.19952e-17
Ca22chr2A_C_albicans_SC5314	2070420	2070966	K16-enriched-17466	2.71515	3.22817e-17
Ca22chr6A_C_albicans_SC5314	443255	444261	K16-enriched-9475	1.53906	3.34099e-17
Ca22chr3A_C_albicans_SC5314	744200	745241	K16-enriched-11373	2.07813	3.35111e-17
Ca22chr1A_C_albicans_SC5314	1710085	1710861	K16-enriched-5490	1.9763	3.58182e-17
Ca22chr1A_C_albicans_SC5314	2118695	2119776	K16-enriched-6032	1.49489	3.67854e-17
Ca22chr4A_C_albicans_SC5314	691740	692531	K16-enriched-18729	1.87327	3.97671e-17
Ca22chr1A_C_albicans_SC5314	465495	466081	K16-enriched-3688	2.66253	4.04924e-17
Ca22chr5A_C_albicans_SC5314	660045	661211	K16-enriched-13756	1.85499	4.10359e-17
Ca22chr2A_C_albicans_SC5314	427440	429066	K16-enriched-15132	1.24483	4.15832e-17
Ca22chr5A_C_albicans_SC5314	618990	619826	K16-enriched-13701	1.54357	4.35219e-17
Ca22chr1A_C_albicans_SC5314	488505	492326	K16-enriched-3729	1.85576	4.46068e-17
Ca22chrRA_C_albicans_SC5314	376065	376826	K16-enriched-494	2.82866	4.65918e-17
Ca22chr2A_C_albicans_SC5314	850505	851711	K16-enriched-15657	1.29373	4.70937e-17
Ca22chr4A_C_albicans_SC5314	597035	598431	K16-enriched-18631	1.10968	4.83716e-17
Ca22chr1A_C_albicans_SC5314	1653395	1653866	K16-enriched-5382	3.04882	4.99376e-17
Ca22chr4A_C_albicans_SC5314	1212800	1213601	K16-enriched-19493	2.04752	4.99648e-17
Ca22chr7A_C_albicans_SC5314	222660	223146	K16-enriched-7843	2.32959	5.13042e-17
Ca22chr1A_C_albicans_SC5314	536525	538006	K16-enriched-3801	1.08031	5.38992e-17
Ca22chr1A_C_albicans_SC5314	1576720	1577681	K16-enriched-5266	2.06986	5.41444e-17
Ca22chrRA_C_albicans_SC5314	2075905	2077111	K16-enriched-2790	1.15787	5.52344e-17
Ca22chr5A_C_albicans_SC5314	1059250	1060811	K16-enriched-14320	1.40538	6.08837e-17
Ca22chr5A_C_albicans_SC5314	371925	373891	K16-enriched-13322	1.70453	6.31838e-17
Ca22chr1A_C_albicans_SC5314	2444665	2446071	K16-enriched-6498	1.16233	6.32233e-17
Ca22chr3A_C_albicans_SC5314	515795	516726	K16-enriched-11038	1.44935	6.67683e-17
Ca22chr1A_C_albicans_SC5314	2793980	2795806	K16-enriched-6968	1.06394	7.06492e-17
Ca22chr2A_C_albicans_SC5314	1675040	1676066	K16-enriched-16879	1.77497	7.13199e-17
Ca22chr6A_C_albicans_SC5314	821295	822126	K16-enriched-10046	1.91708	7.25778e-17
Ca22chr3A_C_albicans_SC5314	532205	534166	K16-enriched-11061	2.48112	7.30269e-17
Ca22chr5A_C_albicans_SC5314	1110445	1112376	K16-enriched-14389	1.00393	7.65759e-17
Ca22chr1A_C_albicans_SC5314	2058400	2059431	K16-enriched-5947	1.32465	7.70406e-17
Ca22chr5A_C_albicans_SC5314	369230	370061	K16-enriched-13319	2.10944	7.91619e-17
Ca22chr7A_C_albicans_SC5314	695530	696116	K16-enriched-8473	1.90263	7.99819e-17
Ca22chr1A_C_albicans_SC5314	447655	449396	K16-enriched-3661	1.01385	8.61129e-17
Ca22chr2A_C_albicans_SC5314	724595	725491	K16-enriched-15506	1.56309	8.69211e-17
Ca22chr7A_C_albicans_SC5314	847115	847811	K16-enriched-8709	2.42373	8.85113e-17
Ca22chr7A_C_albicans_SC5314	498245	498896	K16-enriched-8202	1.83748	9.05844e-17
Ca22chr1A_C_albicans_SC5314	834295	835221	K16-enriched-4198	1.79422	9.37748e-17
Ca22chrRA_C_albicans_SC5314	1936385	1937196	K16-enriched-2524	2.42105	9.47005e-17
Ca22chr2A_C_albicans_SC5314	1171360	1172186	K16-enriched-16150	1.44038	9.53588e-17
Ca22chr3A_C_albicans_SC5314	295110	296751	K16-enriched-10729	1.17114	1.00756e-16
Ca22chr6A_C_albicans_SC5314	936090	936706	K16-enriched-10192	1.93788	1.019e-16
Ca22chr6A_C_albicans_SC5314	965425	966791	K16-enriched-10234	1.1965	1.02663e-16
Ca22chrRA_C_albicans_SC5314	378990	379961	K16-enriched-498	2.14035	1.04521e-16
Ca22chr2A_C_albicans_SC5314	1623715	1624471	K16-enriched-16816	2.07025	1.074e-16
Ca22chrRA_C_albicans_SC5314	1356840	1358331	K16-enriched-1813	0.967342	1.08026e-16
Ca22chr3A_C_albicans_SC5314	1206635	1208281	K16-enriched-11988	2.02086	1.08695e-16
Ca22chr5A_C_albicans_SC5314	753800	754411	K16-enriched-13907	2.10377	1.14474e-16
Ca22chr1A_C_albicans_SC5314	2864990	2866181	K16-enriched-7068	1.13406	1.2073e-16
Ca22chr3A_C_albicans_SC5314	307105	307501	K16-enriched-10743	3.24757	1.2409e-16
Ca22chr2A_C_albicans_SC5314	357885	358856	K16-enriched-15021	1.53664	1.37313e-16
Ca22chr7A_C_albicans_SC5314	532240	533266	K16-enriched-8257	1.22176	1.49505e-16
Ca22chr7A_C_albicans_SC5314	848615	849686	K16-enriched-8712	1.46109	1.51891e-16
Ca22chrRA_C_albicans_SC5314	1491915	1493146	K16-enriched-2029	1.564	1.55895e-16
Ca22chr2A_C_albicans_SC5314	829585	830811	K16-enriched-15627	1.26744	1.57465e-16
Ca22chrRA_C_albicans_SC5314	1300750	1302041	K16-enriched-1738	1.21742	1.63352e-16
Ca22chr2A_C_albicans_SC5314	335510	336111	K16-enriched-14982	2.75632	1.6761e-16
Ca22chr3A_C_albicans_SC5314	977040	977606	K16-enriched-11696	2.58082	1.96051e-16
Ca22chr4A_C_albicans_SC5314	90395	91741	K16-enriched-17857	1.25038	1.9863e-16
Ca22chr1A_C_albicans_SC5314	1340620	1341116	K16-enriched-4966	2.75725	2.02705e-16
Ca22chr1A_C_albicans_SC5314	1677235	1678596	K16-enriched-5443	1.20074	2.02705e-16
Ca22chrRA_C_albicans_SC5314	309360	310761	K16-enriched-411	1.18454	2.02705e-16
Ca22chr2A_C_albicans_SC5314	1288595	1289421	K16-enriched-16313	1.55255	2.02914e-16
Ca22chr4A_C_albicans_SC5314	1158895	1160171	K16-enriched-19412	1.28659	2.0511e-16
Ca22chr1A_C_albicans_SC5314	478310	479101	K16-enriched-3716	2.10351	2.18805e-16
Ca22chr2A_C_albicans_SC5314	832775	833961	K16-enriched-15633	1.16118	2.44082e-16
Ca22chr3A_C_albicans_SC5314	978385	978956	K16-enriched-11702	1.9353	2.47949e-16
Ca22chr3A_C_albicans_SC5314	1499050	1500101	K16-enriched-12410	1.36508	2.52675e-16
Ca22chr4A_C_albicans_SC5314	1339655	1340926	K16-enriched-19684	1.05845	2.52675e-16
Ca22chr4A_C_albicans_SC5314	1453385	1453866	K16-enriched-19832	2.84839	2.5804e-16
Ca22chr2A_C_albicans_SC5314	1659435	1660081	K16-enriched-16854	1.74141	2.679e-16
Ca22chr7A_C_albicans_SC5314	238645	240276	K16-enriched-7855	0.873314	2.69033e-16
Ca22chr1A_C_albicans_SC5314	2254575	2255326	K16-enriched-6219	1.92673	2.72931e-16
Ca22chr4A_C_albicans_SC5314	1289585	1290636	K16-enriched-19593	1.31814	2.78002e-16
Ca22chr7A_C_albicans_SC5314	531080	532131	K16-enriched-8255	1.35427	3.1615e-16
Ca22chr1A_C_albicans_SC5314	2681030	2682116	K16-enriched-6800	1.38864	3.18081e-16
Ca22chrRA_C_albicans_SC5314	2129010	2130781	K16-enriched-2855	0.988158	3.21633e-16
Ca22chr1A_C_albicans_SC5314	2812075	2813791	K16-enriched-6999	1.0607	3.26716e-16
Ca22chr4A_C_albicans_SC5314	265300	266261	K16-enriched-18114	2.57846	3.27119e-16
Ca22chr4A_C_albicans_SC5314	715130	716031	K16-enriched-18760	1.94884	3.35619e-16
Ca22chr3A_C_albicans_SC5314	1182620	1183231	K16-enriched-11941	2.84456	3.48001e-16
Ca22chr6A_C_albicans_SC5314	560505	562641	K16-enriched-9650	0.831	3.696e-16
Ca22chr5A_C_albicans_SC5314	1080785	1081836	K16-enriched-14342	1.50915	3.72378e-16
Ca22chr2A_C_albicans_SC5314	1149365	1151746	K16-depleted-19473	-0.732357	3.75644e-16
Ca22chr3A_C_albicans_SC5314	404630	405151	K16-enriched-10882	2.34032	3.77642e-16
Ca22chr1A_C_albicans_SC5314	1351615	1353011	K16-enriched-4987	1.21654	3.83575e-16
Ca22chr2A_C_albicans_SC5314	674310	675426	K16-enriched-15444	1.15145	3.88834e-16
Ca22chrRA_C_albicans_SC5314	410510	411261	K16-enriched-546	1.37064	3.96365e-16
Ca22chr4A_C_albicans_SC5314	489190	490776	K16-enriched-18463	2.58753	4.18813e-16
Ca22chr2A_C_albicans_SC5314	252915	254561	K16-enriched-14876	1.26295	4.41832e-16
Ca22chr4A_C_albicans_SC5314	1538075	1540826	K16-depleted-23940	-0.6599	4.78694e-16
Ca22chr2A_C_albicans_SC5314	1856440	1856916	K16-enriched-17130	2.71588	4.80911e-16
Ca22chr5A_C_albicans_SC5314	733915	734956	K16-enriched-13866	1.5214	4.84203e-16
Ca22chrRA_C_albicans_SC5314	624805	625826	K16-enriched-846	1.36513	4.94866e-16
Ca22chr3A_C_albicans_SC5314	1619995	1620661	K16-enriched-12584	2.2391	4.97791e-16
Ca22chr5A_C_albicans_SC5314	389950	391361	K16-enriched-13350	1.28979	5.02406e-16
Ca22chrRA_C_albicans_SC5314	635710	636591	K16-enriched-862	1.53754	5.02406e-16
Ca22chr5A_C_albicans_SC5314	1132160	1133286	K16-enriched-14412	1.11569	5.3615e-16
Ca22chr1A_C_albicans_SC5314	976460	977231	K16-enriched-4415	1.5983	5.42458e-16
Ca22chr3A_C_albicans_SC5314	1159365	1161116	K16-enriched-11893	1.09056	5.70329e-16
Ca22chr7A_C_albicans_SC5314	279080	279681	K16-enriched-7912	2.22946	5.71213e-16
Ca22chrRA_C_albicans_SC5314	133915	134896	K16-enriched-166	1.20212	5.73844e-16
Ca22chr5A_C_albicans_SC5314	382865	384211	K16-enriched-13340	1.29753	6.20664e-16
Ca22chr7A_C_albicans_SC5314	780395	781841	K16-enriched-8610	1.22045	6.29294e-16
Ca22chr2A_C_albicans_SC5314	2116295	2116716	K16-enriched-17551	2.72621	6.35468e-16
Ca22chr1A_C_albicans_SC5314	2385155	2385951	K16-enriched-6416	1.28533	6.36947e-16
Ca22chr2A_C_albicans_SC5314	568645	569676	K16-enriched-15339	1.41931	6.38115e-16
Ca22chr2A_C_albicans_SC5314	495310	495916	K16-enriched-15241	1.71746	6.42308e-16
Ca22chr1A_C_albicans_SC5314	2751530	2752641	K16-enriched-6894	1.40392	6.65771e-16
Ca22chr6A_C_albicans_SC5314	939915	944406	K16-depleted-12389	-0.521192	6.71272e-16
Ca22chr1A_C_albicans_SC5314	584815	585666	K16-enriched-3859	1.40066	6.95575e-16
Ca22chrRA_C_albicans_SC5314	1013015	1014566	K16-enriched-1330	1.28228	7.01802e-16
Ca22chrRA_C_albicans_SC5314	515790	516561	K16-enriched-667	2.17473	7.31092e-16
Ca22chr2A_C_albicans_SC5314	915365	915876	K16-enriched-15753	2.73977	8.14721e-16
Ca22chr3A_C_albicans_SC5314	1613520	1614436	K16-enriched-12575	1.41347	8.61914e-16
Ca22chr4A_C_albicans_SC5314	1169220	1170366	K16-enriched-19440	1.67974	9.41751e-16
Ca22chr1A_C_albicans_SC5314	860605	862181	K16-enriched-4249	1.67265	9.78959e-16
Ca22chr4A_C_albicans_SC5314	290790	292291	K16-enriched-18166	1.39147	1.02332e-15
Ca22chr3A_C_albicans_SC5314	112090	112661	K16-enriched-10480	2.59215	1.04612e-15
Ca22chr7A_C_albicans_SC5314	573030	573786	K16-enriched-8340	2.46931	1.06163e-15
Ca22chr5A_C_albicans_SC5314	691575	692211	K16-enriched-13812	2.51793	1.13188e-15
Ca22chr1A_C_albicans_SC5314	1259415	1259816	K16-enriched-4822	3.02456	1.17963e-15
Ca22chr3A_C_albicans_SC5314	315225	316856	K16-enriched-10762	1.03153	1.27737e-15
Ca22chr5A_C_albicans_SC5314	713200	713801	K16-enriched-13840	2.06264	1.30573e-15
Ca22chr3A_C_albicans_SC5314	279250	282121	K16-enriched-10709	2.23368	1.40837e-15
Ca22chr4A_C_albicans_SC5314	527710	528436	K16-enriched-18525	1.7276	1.51361e-15
Ca22chr4A_C_albicans_SC5314	801720	802621	K16-enriched-18865	1.61567	1.57694e-15
Ca22chrRA_C_albicans_SC5314	1786355	1788051	K16-enriched-2372	1.12518	1.58695e-15
Ca22chr1A_C_albicans_SC5314	2677145	2678611	K16-enriched-6794	1.09153	1.59958e-15
Ca22chr2A_C_albicans_SC5314	982760	983546	K16-enriched-15866	1.61262	1.64343e-15
Ca22chr7A_C_albicans_SC5314	854120	855906	K16-enriched-8723	1.00831	1.74592e-15
Ca22chr2A_C_albicans_SC5314	782820	783856	K16-enriched-15580	1.44986	1.85469e-15
Ca22chr5A_C_albicans_SC5314	911870	912476	K16-enriched-14130	1.76139	1.88983e-15
Ca22chr2A_C_albicans_SC5314	975410	976131	K16-enriched-15846	2.51605	1.92863e-15
Ca22chrRA_C_albicans_SC5314	1294080	1294961	K16-enriched-1726	1.38384	1.97298e-15
Ca22chr1A_C_albicans_SC5314	2428475	2429851	K16-enriched-6475	1.09347	2.14625e-15
Ca22chr2A_C_albicans_SC5314	1837015	1837881	K16-enriched-17107	1.89416	2.19249e-15
Ca22chr4A_C_albicans_SC5314	716725	717361	K16-enriched-18762	2.31626	2.27148e-15
Ca22chr7A_C_albicans_SC5314	503095	503596	K16-enriched-8208	2.28137	2.27827e-15
Ca22chr2A_C_albicans_SC5314	366030	366546	K16-enriched-15042	2.2487	2.29016e-15
Ca22chr6A_C_albicans_SC5314	133835	135136	K16-enriched-9043	1.17887	2.29655e-15
Ca22chr6A_C_albicans_SC5314	567090	568381	K16-enriched-9658	1.06798	2.29858e-15
Ca22chrRA_C_albicans_SC5314	954425	955321	K16-enriched-1265	1.37266	2.29858e-15
Ca22chr5A_C_albicans_SC5314	30945	32911	K16-depleted-15697	-0.700364	2.35782e-15
Ca22chr7A_C_albicans_SC5314	500495	501106	K16-enriched-8205	2.68155	2.35782e-15
Ca22chrRA_C_albicans_SC5314	876450	877736	K16-enriched-1189	1.65659	2.35835e-15
Ca22chr2A_C_albicans_SC5314	1688345	1690266	K16-enriched-16898	1.22818	2.39185e-15
Ca22chr7A_C_albicans_SC5314	577215	578721	K16-enriched-8343	0.932887	2.40293e-15
Ca22chr6A_C_albicans_SC5314	620340	621481	K16-enriched-9741	1.25297	2.4085e-15
Ca22chr4A_C_albicans_SC5314	1472340	1472801	K16-enriched-19856	2.85736	2.5119e-15
Ca22chr4A_C_albicans_SC5314	453150	453976	K16-enriched-18400	1.38918	2.59243e-15
Ca22chr2A_C_albicans_SC5314	797545	798626	K16-enriched-15594	1.15694	2.86199e-15
Ca22chr3A_C_albicans_SC5314	717685	718441	K16-enriched-11334	1.3323	3.36045e-15
Ca22chr6A_C_albicans_SC5314	540750	541701	K16-enriched-9617	1.29802	3.38641e-15
Ca22chr1A_C_albicans_SC5314	1368735	1369571	K16-enriched-5023	1.50669	3.43916e-15
Ca22chr5A_C_albicans_SC5314	669360	669981	K16-enriched-13773	1.89775	3.44131e-15
Ca22chr4A_C_albicans_SC5314	896675	897471	K16-enriched-19026	1.78706	3.47616e-15
Ca22chr1A_C_albicans_SC5314	825055	825651	K16-enriched-4181	2.66092	3.52571e-15
Ca22chr4A_C_albicans_SC5314	1304065	1304886	K16-enriched-19618	2.27688	3.55169e-15
Ca22chrRA_C_albicans_SC5314	1552375	1553096	K16-enriched-2097	2.12626	3.55169e-15
Ca22chr1A_C_albicans_SC5314	1504100	1505026	K16-enriched-5179	1.28881	3.61199e-15
Ca22chr1A_C_albicans_SC5314	775965	777351	K16-enriched-4120	1.13689	3.64855e-15
Ca22chr1A_C_albicans_SC5314	2233730	2234721	K16-enriched-6186	2.52052	3.66456e-15
Ca22chr1A_C_albicans_SC5314	1716265	1718216	K16-enriched-5497	1.25848	3.66715e-15
Ca22chrRA_C_albicans_SC5314	241605	242266	K16-enriched-310	2.59422	3.73632e-15
Ca22chr3A_C_albicans_SC5314	1714780	1716581	K16-enriched-12716	0.937059	3.97058e-15
Ca22chr1A_C_albicans_SC5314	814340	814866	K16-enriched-4170	2.60713	4.00095e-15
Ca22chr3A_C_albicans_SC5314	1155635	1156261	K16-enriched-11888	2.14144	4.03877e-15
Ca22chr1A_C_albicans_SC5314	2829880	2831511	K16-enriched-7015	1.07299	4.14904e-15
Ca22chr2A_C_albicans_SC5314	343385	343781	K16-enriched-14995	2.88524	4.16384e-15
Ca22chr1A_C_albicans_SC5314	2838835	2839511	K16-enriched-7033	1.78094	4.23535e-15
Ca22chr3A_C_albicans_SC5314	428460	429251	K16-enriched-10915	1.28893	4.23672e-15
Ca22chr1A_C_albicans_SC5314	1281310	1282446	K16-enriched-4867	1.48059	4.31475e-15
Ca22chr6A_C_albicans_SC5314	451640	452916	K16-enriched-9487	1.44163	4.32649e-15
Ca22chr6A_C_albicans_SC5314	824735	826126	K16-enriched-10050	1.06818	4.36961e-15
Ca22chr6A_C_albicans_SC5314	493395	495176	K16-enriched-9545	2.49522	4.38983e-15
Ca22chr4A_C_albicans_SC5314	330340	331811	K16-enriched-18232	1.05877	4.66125e-15
Ca22chr5A_C_albicans_SC5314	662865	663671	K16-enriched-13760	2.4433	4.89492e-15
Ca22chr2A_C_albicans_SC5314	1002280	1003141	K16-enriched-15913	1.38065	4.95992e-15
Ca22chr2A_C_albicans_SC5314	1281955	1283351	K16-enriched-16306	1.03785	5.09938e-15
Ca22chr5A_C_albicans_SC5314	640800	642026	K16-enriched-13729	1.00734	5.13895e-15
Ca22chr4A_C_albicans_SC5314	1189025	1189831	K16-enriched-19468	1.353	5.1928e-15
Ca22chr2A_C_albicans_SC5314	227070	227476	K16-enriched-14832	3.03692	5.2013e-15
Ca22chr1A_C_albicans_SC5314	2917895	2918321	K16-enriched-7142	2.82679	5.25865e-15
Ca22chr1A_C_albicans_SC5314	524265	524776	K16-enriched-3787	2.72337	5.40211e-15
Ca22chrRA_C_albicans_SC5314	2221955	2223066	K16-enriched-2983	1.16539	5.47748e-15
Ca22chrRA_C_albicans_SC5314	1142515	1143376	K16-enriched-1529	1.52037	5.90529e-15
Ca22chr7A_C_albicans_SC5314	168185	169006	K16-enriched-7765	2.36089	6.39814e-15
Ca22chr5A_C_albicans_SC5314	164495	165441	K16-enriched-13018	1.42886	6.40621e-15
Ca22chr3A_C_albicans_SC5314	549295	551351	K16-enriched-11086	1.08502	6.53966e-15
Ca22chr5A_C_albicans_SC5314	921770	922921	K16-enriched-14146	2.04423	6.95596e-15
Ca22chr4A_C_albicans_SC5314	1174770	1176016	K16-enriched-19447	1.09314	6.99867e-15
[truncated: 7,012 more rows]

## Sheet: D. WT H2AS129p vs H4 ChIP-seq
Chr	Start	End	Name	log2FC	adj. p-value
[truncated: 184 more rows]

## Sheet: E. WT H3 vs H4 ChIP-seq
Chr	Start	End	Name	log2FC	adj. p-value
[truncated: 492 more rows]

[truncated: 5 more sheets: F. sir2 vs WT H3K9Ac ChIP-seq, G. sir2 vs WT H4K16Ac ChIP-seq, H. set1 vs WT H3K4me3 ChIP-seq, I. sir2 vs WT RNA-seq, J. set1 vs WT RNA-seq]
